# Supplementary material for: Latent Profiles of Academic Anxiety and Working Memory in Adults with Varying Dyslexia-Related Risk
Source: J Intell. 2026 Jun 23;14(7):114. doi: 10.3390/jintelligence14070114 (PMC13412682; doi:10.3390/jintelligence14070114)
Supplement: Supplementary file 1 [file jintelligence-14-00114-s001.zip]

Archive with 2 entries (2 files):
- supplementary original data.xlsx
- __MACOSX/._supplementary original data.xlsx
