# Supplementary material for: Latent Profiles of Academic Anxiety and Working Memory in Adults with Varying Dyslexia-Related Risk
Source: J Intell. 2026 Jun 23;14(7):114. doi: 10.3390/jintelligence14070114 (PMC13412682; doi:10.3390/jintelligence14070114)
Supplement: Supplementary file 1 [file jintelligence-14-00114-s001.zip › supplementary original data.xlsx]

## Sheet: Sheet1
Gender	subject ID	Age-years	math anxiety item1	math anxiety item2	math anxiety item3	math anxiety item4	math anxiety item5	math anxiety item6	math anxiety item7	math anxiety item8	math anxiety item9	math anxiety item10	math anxiety item11	math anxiety item12	math anxiety item13	math anxiety item14	math anxiety item15	math anxiety item16	math anxiety item17	math anxiety item18	math anxiety item19	math anxiety item20	math anxiety item21	math anxiety item22	math anxiety item23	math anxiety item24	reading anxiety item1	reading anxiety item2	reading anxiety item3	reading anxiety item4	reading anxiety item5	reading anxiety item6	reading anxiety item7	reading anxiety item8	reading anxiety item9	reading anxiety item10	reading anxiety item11	reading anxiety item12	reading anxiety item13	ARHQ-item0	ARHQ-item1	ARHQ-item2	ARHQ-item3	ARHQ-item4	ARHQ-item5	ARHQ-item6	ARHQ-item7	ARHQ-item8	ARHQ-item9
Male	Sub 1	19	4	4	4	4	4	4	4	4	4	4	4	4	4	4	4	4	4	4	4	4	4	4	4	4	4	4	4	4	4	4	4	4	4	4	4	4	4	4	4	4	4	4	4	3	4	4	1
Male	Sub 2	19	3	2	2	4	3	4	5	5	4	4	4	5	5	5	5	5	4	4	4	4	5	5	5	5	2	3	3	4	3	3	4	3	3	3	4	4	3	2	2	1	1	1	2	3	4	2	1
Female	Sub 3	19	2	2	2	2	2	2	2	2	2	2	2	2	2	2	2	2	2	2	2	2	2	2	2	2	2	2	2	2	2	2	2	2	2	2	2	2	2	2	2	2	3	3	3	3	4	2	3
Female	Sub 4	19	4	4	4	4	4	4	5	5	5	2	3	5	5	5	5	4	5	5	5	3	5	4	5	5	1	1	1	1	1	1	1	1	1	1	1	1	1	4	0	4	0	0	0	4	4	1	3
Male	Sub 5	20	3	1	1	3	1	1	2	4	3	2	1	3	3	2	3	4	2	2	3	4	4	4	3	2	4	4	4	4	3	3	4	5	4	5	4	4	3	1	1	2	3	2	2	2	4	2	2
Female	Sub 6	19	1	1	1	1	1	1	1	1	1	1	1	1	1	1	1	1	1	1	1	1	1	1	1	1	1	1	1	1	1	1	1	1	1	1	1	1	1	2	0	4	0	0	0	4	4	2	2
Male	Sub 7	19	3	3	3	3	3	3	2	2	2	3	2	2	3	3	3	2	3	3	3	3	3	3	3	3	2	3	3	2	2	1	1	1	1	1	2	2	4	2	1	4	2	2	2	3	4	0	3
Male	Sub 8	19	2	1	1	1	1	1	1	1	1	1	1	1	1	1	1	1	1	1	2	2	1	3	4	1	4	1	1	1	1	1	1	1	1	1	3	1	3	2	0	4	0	0	0	4	4	1	1
Male	Sub 9	18	3	3	3	3	3	3	3	3	3	3	3	3	3	3	3	3	3	3	3	3	3	3	3	3	3	3	3	3	3	3	3	3	3	3	3	3	3	2	2	4	2	2	0	4	4	1	3
Male	Sub 10	19	2	2	2	2	1	1	1	1	1	1	1	1	1	1	1	1	1	1	1	1	1	1	1	1	1	1	1	1	1	1	1	1	1	1	1	1	1	1	2	2	3	1	1	4	4	2	4
Male	Sub 11	19	4	3	3	3	3	3	4	3	2	3	3	3	5	4	3	3	3	3	3	3	4	3	4	4	1	3	2	2	2	1	1	1	1	1	1	1	3	1	1	2	3	3	2	4	4	2	2
Female	Sub 12	20	3	3	3	2	1	2	4	4	3	3	2	2	4	5	4	3	3	4	4	4	5	3	4	5	2	4	4	3	1	1	1	2	2	1	2	3	5	2	1	3	1	0	1	3	4	1	3
Female	Sub 13	19	2	2	1	1	2	2	3	2	2	2	1	2	2	3	3	2	2	2	2	2	2	2	2	2	4	4	4	4	3	2	2	2	2	2	3	3	3	2	2	2	2	2	2	2	4	2	2
Female	Sub 14	21	2	4	4	3	5	4	3	3	3	3	3	3	2	4	5	3	3	3	3	2	3	4	5	4	4	4	4	4	3	3	4	2	4	4	4	4	3	2	2	2	3	1	2	2	4	2	2
Male	Sub 15	18	2	1	1	3	3	3	2	3	4	1	1	1	2	5	5	4	4	4	4	5	3	2	2	4	3	4	4	4	2	3	3	4	4	2	4	4	2	2	2	2	0	0	3	3	4	3	2
Male	Sub 16	22	3	4	4	4	3	3	3	3	5	5	3	3	3	4	5	5	4	5	5	3	2	4	4	2	4	4	3	4	3	2	1	2	1	2	3	4	2	2	1	4	0	0	0	3	4	2	1
Male	Sub 17	20	3	3	3	3	2	2	3	3	2	2	3	3	2	3	4	4	4	4	3	4	3	2	2	4	3	2	4	2	4	1	2	3	2	1	3	2	1	2	1	2	4	4	2	3	2	2	2
Male	Sub 18	18	1	1	3	1	1	1	2	1	4	1	1	2	4	2	1	1	1	4	2	2	2	2	1	1	2	4	3	4	2	3	2	2	2	2	3	3	5	2	2	3	4	0	0	2	4	1	3
Male	Sub 19	19	1	1	1	1	1	1	2	1	2	2	1	1	2	4	4	2	2	2	2	2	2	3	3	2	2	4	2	4	1	1	1	1	1	1	2	1	2	2	0	4	0	1	0	4	4	1	1
Female	Sub 20	19	3	4	2	3	4	3	5	4	4	5	3	3	4	5	5	3	4	3	3	4	5	4	4	4	4	5	4	3	3	3	4	4	3	4	4	3	2	4	0	4	1	0	1	4	1	1	4
Female	Sub 21	20	1	2	3	2	1	2	5	4	2	4	4	4	5	5	4	5	4	4	4	5	3	4	5	3	1	4	3	2	3	2	2	2	2	2	2	3	4	1	2	3	1	1	1	3	4	1	2
Female	Sub 22	21	2	1	1	1	1	1	3	3	3	2	1	1	4	4	3	3	4	4	4	4	4	4	4	4	2	1	3	3	1	1	1	1	2	1	1	2	3	2	2	2	2	2	2	2	4	2	2
Female	Sub 23	22	4	3	3	5	3	3	5	4	1	5	1	5	5	5	5	5	4	4	5	5	1	5	5	5	3	1	5	5	1	1	1	4	4	3	4	5	5	1	1	3	0	1	0	4	4	2	2
Male	Sub 24	19	1	1	1	1	1	1	1	1	3	3	3	3	4	4	4	3	4	3	4	4	3	3	4	3	1	3	3	3	2	2	2	2	2	2	2	2	4	2	2	1	3	1	0	3	4	2	2
Female	Sub 25	18	3	3	3	3	3	3	3	3	3	3	3	3	3	3	3	3	3	3	3	3	3	3	3	3	3	3	3	3	3	3	3	3	3	3	3	3	3	2	2	2	2	2	2	2	4	3	2
Male	Sub 26	18	1	1	1	1	1	1	3	1	3	3	1	1	4	5	4	3	2	2	2	2	3	4	4	3	1	3	3	1	3	1	1	2	2	1	2	2	3	4	2	3	1	1	0	3	4	1	2
Female	Sub 27	20	4	4	4	4	3	3	3	3	5	5	4	4	5	5	5	5	5	4	4	4	4	4	4	4	3	3	3	3	3	3	3	3	3	3	4	3	3	2	1	3	2	2	1	3	2	2	2
Female	Sub 28	18	3	3	3	3	1	2	4	3	4	3	1	5	4	5	3	4	4	4	4	4	4	4	4	4	3	3	3	3	3	3	3	3	3	3	3	3	4	2	2	2	2	1	1	3	4	2	2
Female	Sub 29	19	4	3	3	3	1	1	3	3	4	4	1	3	4	4	4	2	2	4	3	4	4	3	4	3	4	4	3	3	3	2	2	2	2	2	4	4	3	1	2	1	1	1	1	3	4	3	2
Female	Sub 30	19	3	3	2	2	3	3	4	3	3	2	3	4	4	4	3	4	4	4	5	4	4	5	5	4	3	2	3	4	3	2	2	2	2	2	1	1	3	2	2	2	2	2	3	1	4	2	2
Female	Sub 31	18	1	1	1	1	1	1	1	1	1	1	1	1	3	4	3	3	3	3	3	3	3	4	4	3	2	4	2	3	1	1	1	2	1	1	3	2	5	2	0	4	2	0	0	4	4	2	2
Female	Sub 32	20	3	3	3	3	3	3	4	3	3	2	3	3	2	4	2	3	3	3	3	4	2	2	3	3	2	2	3	2	2	2	2	2	2	1	2	3	3	2	2	1	2	2	2	2	4	2	2
Male	Sub 33	20	3	3	3	3	2	1	4	4	1	3	1	4	4	4	4	3	3	3	3	3	3	3	3	3	1	3	1	4	3	1	1	1	1	1	2	4	5	1	3	1	0	0	0	2	4	3	2
Female	Sub 34	19	3	3	3	3	3	3	3	3	3	3	3	3	3	3	3	3	3	3	3	3	3	3	3	3	3	3	3	3	3	3	3	3	4	4	3	3	3	2	2	2	2	3	0	2	4	2	2
Male	Sub 35	18	1	1	1	1	1	1	1	1	1	1	1	1	2	3	2	2	3	3	3	2	2	2	2	2	2	2	2	2	2	2	2	2	2	2	2	2	2	1	1	3	2	1	0	4	4	2	2
Female	Sub 36	20	3	2	3	3	3	3	3	3	4	5	4	4	4	5	5	5	4	4	5	5	5	4	4	5	3	4	3	4	3	2	2	2	2	3	3	2	3	3	1	3	3	3	1	3	4	1	3
Female	Sub 37	19	3	1	1	1	2	1	4	4	2	3	1	5	3	4	2	1	4	4	4	4	2	5	4	2	2	2	1	1	2	1	1	1	1	1	2	3	3	2	1	4	2	0	2	2	2	1	1
Female	Sub 38	18	3	3	3	3	3	3	3	3	3	3	3	3	3	3	3	3	3	3	3	3	3	3	3	4	4	3	4	3	4	3	3	3	3	3	3	3	3	2	3	2	3	2	3	2	4	2	3
Female	Sub 39	21	3	3	2	1	1	3	4	4	4	3	1	3	4	5	5	3	4	5	5	5	2	2	5	4	1	2	2	2	2	2	2	2	2	1	2	2	3	0	0	4	1	0	0	3	4	0	3
Female	Sub 40	19	2	2	2	2	2	2	2	2	2	2	2	2	2	2	2	2	3	4	4	4	4	4	4	4	3	3	3	3	3	3	3	3	3	3	3	3	3	4	2	3	2	2	2	2	2	2	2
Female	Sub 41	22	1	3	4	2	1	1	4	3	4	3	1	2	4	5	2	3	2	3	4	5	4	5	5	4	1	3	1	3	1	1	1	1	1	2	4	4	3	2	1	2	0	0	0	4	4	2	2
Female	Sub 42	20	2	2	4	4	2	4	4	4	4	4	2	4	4	4	4	4	4	4	4	4	4	4	4	4	1	1	1	1	1	1	1	1	1	1	1	1	4	1	1	3	0	0	0	3	4	0	4
Female	Sub 43	19	1	1	1	1	1	1	1	1	1	1	1	1	1	1	1	1	1	1	1	1	1	1	1	1	1	1	1	1	1	1	1	1	1	1	1	1	4	1	0	4	0	0	0	4	4	1	2
Female	Sub 44	20	2	2	2	2	2	2	3	3	4	4	4	3	5	5	5	4	5	5	5	4	4	5	5	4	3	3	3	2	2	1	1	1	1	1	2	2	5	2	1	3	0	0	0	4	4	1	2
Male	Sub 45	22	1	3	3	1	1	2	3	2	4	3	2	1	4	5	5	1	1	5	2	4	4	3	5	5	1	3	3	1	1	1	1	1	1	1	1	1	5	2	1	1	1	2	0	4	4	2	2
Male	Sub 46	18	3	2	2	1	1	2	3	3	2	3	3	3	2	2	2	2	2	3	2	3	2	4	4	2	4	3	3	4	3	3	3	2	2	3	3	4	5	1	0	4	0	0	0	4	4	2	2
Male	Sub 47	18	3	3	3	3	3	3	3	3	3	3	3	3	3	3	3	3	3	3	3	3	3	3	3	3	1	1	1	1	3	1	1	1	1	1	3	3	3	2	0	3	0	0	0	4	4	2	2
Female	Sub 48	21	1	2	2	2	2	2	4	4	4	5	4	4	4	4	3	4	3	3	3	3	3	3	3	3	3	3	4	2	3	3	3	2	2	2	2	2	2	2	2	3	2	2	0	4	1	2	2
Male	Sub 49	19	2	2	2	2	2	2	2	2	3	3	3	3	3	3	3	3	3	3	3	3	3	3	3	3	3	3	3	3	3	3	3	3	3	3	3	3	3	0	3	2	2	1	1	2	4	2	2
Male	Sub 50	18	1	2	1	1	1	2	1	2	1	1	1	1	1	2	2	1	3	3	3	3	2	3	2	2	1	3	3	1	1	2	1	2	2	1	2	2	5	1	1	4	0	0	0	4	3	2	2
Male	Sub 51	18	1	1	1	1	1	1	1	1	1	1	1	1	1	2	2	1	2	2	1	1	2	2	1	1	1	1	1	1	1	1	1	1	1	1	1	1	3	2	0	3	0	0	0	2	4	0	2
Female	Sub 52	21	3	2	2	3	2	3	2	2	2	4	3	4	4	5	5	4	5	5	5	5	5	3	5	5	1	4	5	3	1	1	1	1	4	2	5	4	5	2	0	4	0	1	0	4	4	1	2
Female	Sub 53	19	4	1	2	1	2	2	2	2	1	2	1	1	3	4	2	2	2	2	2	2	2	2	2	2	4	4	4	4	4	4	4	4	4	4	4	5	5	1	0	4	4	3	0	4	4	0	4
Female	Sub 54	21	2	1	1	1	3	4	5	5	2	5	3	4	5	5	5	4	4	5	5	3	1	5	4	3	4	5	5	4	3	2	2	1	3	2	4	5	3	2	3	3	3	3	2	0	4	2	2
Female	Sub 55	19	3	3	3	3	3	3	4	4	4	3	3	3	4	4	3	3	4	4	4	4	4	4	4	4	3	4	4	4	4	2	2	3	3	3	4	4	3	2	2	2	1	1	3	2	4	2	3
Female	Sub 56	19	1	1	1	1	1	1	1	1	1	1	1	1	1	1	1	1	1	1	1	1	1	1	1	1	1	1	1	1	1	1	1	1	1	1	1	1	5	0	0	3	0	0	0	4	4	2	4
Female	Sub 57	21	3	3	3	3	3	3	3	3	3	2	3	2	2	2	2	3	3	3	3	3	3	3	2	2	3	4	3	3	3	3	3	3	3	3	3	3	3	2	2	2	1	2	3	2	4	2	2
Male	Sub 58	21	1	1	1	1	1	1	4	1	1	3	1	1	5	3	4	3	3	2	3	5	5	4	4	2	4	3	1	4	1	1	1	4	1	1	1	3	4	2	2	0	2	1	0	3	3	2	1
Female	Sub 59	21	2	3	3	3	3	3	4	4	4	4	3	3	4	4	4	4	3	3	3	3	4	4	5	4	3	3	4	4	3	2	2	2	2	2	3	3	3	3	3	1	2	1	1	2	3	2	2
Female	Sub 60	20	3	2	2	1	1	2	3	4	4	4	2	2	4	5	5	3	4	5	5	2	2	2	4	2	2	4	4	4	1	1	1	1	1	1	3	4	4	2	0	3	2	0	1	3	4	1	2
Male	Sub 61	19	3	3	3	3	3	3	3	3	3	3	3	3	3	3	3	3	3	3	3	3	3	3	3	3	3	3	3	3	3	3	3	3	3	3	4	4	3	2	2	2	2	2	2	2	2	2	2
Male	Sub 62	18	3	3	3	3	3	3	3	3	3	3	3	3	3	3	3	3	3	3	3	3	3	3	3	3	3	3	3	3	3	3	3	3	3	3	3	3	3	2	2	2	2	2	2	2	2	2	2
Female	Sub 63	18	3	3	3	3	3	3	3	3	3	3	3	3	3	3	3	3	3	3	3	3	3	3	3	3	3	3	3	3	2	2	2	2	2	2	2	2	2	2	2	2	0	0	1	3	4	1	2
Female	Sub 64	21	1	1	2	3	1	1	5	3	5	4	1	5	5	5	5	4	5	5	5	5	5	4	5	5	4	5	5	5	3	3	3	2	5	4	4	5	5	1	1	3	1	0	0	3	4	2	1
Female	Sub 65	24	1	1	1	1	1	1	1	1	1	1	1	1	1	1	1	1	1	1	1	1	1	2	2	1	1	1	1	1	1	1	1	1	1	1	1	1	1	2	0	4	0	1	0	4	4	0	4
Female	Sub 66	21	2	2	2	2	2	2	2	2	2	2	3	3	3	2	2	3	2	2	3	4	2	4	4	3	2	2	4	4	3	2	2	2	2	2	2	2	3	1	1	3	3	3	1	3	4	1	2
Female	Sub 67	18	3	1	2	1	1	1	1	1	1	1	1	1	1	1	1	1	2	2	2	2	1	2	2	2	3	4	3	3	3	3	3	4	3	3	2	4	2	2	0	4	0	0	0	4	4	0	4
Male	Sub 68	21	3	3	2	2	3	2	4	4	3	4	4	3	3	4	5	4	3	3	3	4	4	4	4	4	4	2	2	3	3	2	2	2	2	2	3	3	3	3	3	1	2	1	3	2	4	3	2
Male	Sub 69	19	1	1	1	1	1	1	1	1	3	3	1	1	2	2	1	1	2	2	2	2	3	2	2	2	1	1	1	1	1	1	1	1	1	1	1	1	1	1	0	4	0	0	0	4	4	2	2
Male	Sub 70	19	2	1	1	1	1	1	2	1	1	2	1	1	2	2	2	2	2	2	3	3	2	1	2	2	2	2	1	1	1	1	1	1	2	1	2	3	3	1	0	2	0	0	0	4	4	2	2
Female	Sub 71	18	3	3	3	3	3	3	4	3	4	3	3	3	4	4	4	3	3	4	4	4	3	4	4	3	2	4	3	4	2	2	2	2	2	2	3	4	4	2	1	2	2	1	1	3	4	2	2
Male	Sub 72	18	2	3	3	2	1	2	2	2	2	1	1	2	2	3	3	2	2	2	2	2	3	2	2	2	2	2	3	2	2	2	2	2	2	2	3	3	4	2	2	2	1	1	1	2	4	2	2
Female	Sub 73	18	3	1	1	2	2	1	2	1	1	2	1	2	3	4	4	3	2	2	3	4	2	3	4	2	3	3	4	4	3	2	2	2	2	2	2	3	4	2	2	3	2	2	1	3	4	2	2
Male	Sub 74	18	3	3	3	3	3	3	3	3	3	3	3	3	3	3	3	3	3	3	3	3	3	3	3	3	3	3	3	3	3	3	3	3	3	3	3	3	3	0	2	2	2	2	0	4	4	0	4
Male	Sub 75	19	2	2	1	3	1	2	3	2	3	4	3	3	4	3	3	4	3	3	3	4	4	3	4	3	1	3	2	2	1	1	1	2	1	1	2	2	2	1	2	2	0	0	0	3	3	2	2
Female	Sub 76	19	3	3	3	3	3	3	3	3	3	3	3	3	3	3	3	3	3	3	3	3	3	3	3	3	3	3	3	3	3	3	3	3	3	3	3	3	3	2	2	2	2	0	0	2	2	3	4
Male	Sub 77	18	4	4	4	4	3	4	5	4	4	4	3	4	5	4	4	4	4	4	4	4	3	5	4	4	2	3	2	4	2	2	2	4	4	3	3	4	5	3	2	2	2	0	0	2	4	2	2
Female	Sub 78	18	3	3	3	3	4	3	3	1	3	4	3	3	3	4	4	3	3	3	4	4	4	4	3	3	1	2	2	3	3	1	1	1	1	1	3	3	2	4	0	3	2	1	0	3	4	1	2
Male	Sub 79	19	2	2	2	2	2	2	2	2	2	4	2	4	2	5	5	2	2	2	2	2	2	2	2	2	1	4	1	1	1	1	1	1	1	1	2	2	2	2	0	4	4	0	0	4	4	0	1
Male	Sub 80	19	2	1	1	1	1	1	1	1	1	1	1	2	2	2	2	1	2	2	2	2	1	1	2	1	2	2	2	2	1	1	1	1	1	1	1	1	5	2	2	2	0	0	0	2	4	2	2
Female	Sub 81	20	2	1	2	1	1	1	1	1	1	1	1	1	1	1	1	1	1	2	2	2	1	1	1	1	1	3	1	3	1	1	1	1	1	1	1	1	1	2	0	4	2	2	2	3	4	2	2
Male	Sub 82	20	2	2	1	1	2	2	4	1	4	1	1	2	4	4	2	2	4	4	4	2	4	4	4	4	2	4	3	3	2	1	1	2	1	2	3	3	3	2	2	2	1	1	1	3	1	3	1
Female	Sub 83	19	1	1	1	1	1	1	1	1	1	1	1	1	2	1	2	1	1	1	1	1	1	1	1	1	4	1	1	3	1	1	1	1	1	1	4	4	5	2	1	4	3	2	0	4	4	2	3
Male	Sub 84	18	3	4	3	1	3	3	2	2	3	4	3	4	4	4	3	4	4	4	4	5	5	4	5	4	5	5	5	5	3	3	4	4	4	5	4	4	3	2	3	1	4	4	3	0	2	3	2
Female	Sub 85	21	3	2	3	3	3	3	4	2	3	4	2	3	4	5	4	4	4	5	5	4	4	4	5	4	2	1	3	2	1	1	2	1	1	1	2	2	4	2	0	4	1	1	1	3	4	1	3
Female	Sub 86	19	1	1	1	1	1	1	1	2	1	2	1	1	1	1	1	1	1	1	1	1	2	1	2	1	1	1	1	1	1	1	1	1	1	1	1	2	4	2	0	3	0	0	0	4	4	1	3
Male	Sub 87	19	1	1	1	1	1	1	1	1	1	1	1	1	1	1	1	1	1	1	1	1	1	1	1	1	1	1	1	1	1	1	1	1	1	1	1	1	1	1	1	3	0	0	0	3	4	1	2
Male	Sub 88	19	3	2	2	1	1	2	2	2	1	2	1	1	3	3	3	2	4	3	3	3	2	2	3	1	1	4	2	3	2	2	3	2	2	2	2	3	4	1	0	3	3	1	1	3	3	1	2
Male	Sub 89	18	2	2	2	2	2	2	2	2	2	2	2	2	2	2	2	2	2	2	2	2	2	2	2	2	2	2	2	2	2	2	2	2	2	2	2	2	2	1	1	3	1	0	1	3	3	2	2
Female	Sub 90	19	3	3	3	3	3	3	3	3	2	3	3	3	2	2	2	3	2	2	2	2	2	4	4	4	3	3	4	4	2	2	2	3	3	3	3	4	3	1	1	2	3	1	1	3	4	1	2
Male	Sub 91	18	1	1	1	1	1	1	1	1	1	1	1	1	1	1	1	1	1	1	1	1	1	1	3	3	1	1	1	3	1	1	1	1	1	1	3	1	5	2	2	2	2	0	2	1	4	3	2
Female	Sub 92	21	2	1	3	1	2	2	4	1	2	4	4	4	4	5	5	2	4	4	3	2	2	4	5	3	4	4	4	3	2	4	3	4	2	4	4	2	2	2	1	3	1	1	1	3	4	2	2
Female	Sub 93	20	2	2	2	2	2	2	2	2	3	3	2	2	4	4	4	3	3	4	4	4	3	4	4	3	3	3	3	3	3	3	3	3	3	3	4	4	4	2	2	2	2	2	1	2	2	2	2
Male	Sub 94	18	1	1	1	1	1	1	1	1	1	1	1	1	1	1	1	1	1	1	1	1	1	1	1	1	1	1	1	1	1	1	1	1	1	1	1	1	1	1	1	2	0	0	0	4	4	2	2
Male	Sub 95	19	3	4	3	4	2	2	2	2	3	2	2	2	1	5	5	2	3	4	5	5	5	3	5	5	2	4	3	4	1	1	2	2	2	1	2	2	3	2	1	3	1	1	1	3	2	1	2
Female	Sub 96	19	1	1	1	1	1	1	1	1	2	2	1	2	2	3	2	1	1	2	1	2	2	2	2	1	1	4	3	3	1	1	1	2	4	1	2	4	5	2	1	4	1	1	0	1	4	2	1
Female	Sub 97	19	1	1	1	1	1	1	1	1	1	1	1	1	2	2	3	1	1	1	1	1	2	2	2	2	1	3	2	2	1	1	1	1	1	1	1	1	3	2	0	4	0	0	0	4	4	2	2
Male	Sub 98	20	3	3	3	3	3	3	3	3	3	3	3	3	3	3	3	3	3	3	3	3	2	2	4	3	4	4	4	3	3	4	2	4	3	3	4	3	3	4	3	4	3	3	0	2	1	0	1
Female	Sub 99	18	3	3	3	3	3	3	3	3	3	3	3	3	3	3	3	3	4	4	4	4	5	4	4	4	3	3	3	3	2	2	2	2	2	2	3	3	3	2	2	3	1	1	0	3	4	1	2
Female	Sub 100	21	4	4	3	4	4	3	5	5	5	5	4	4	5	5	5	5	4	4	5	5	4	4	5	4	4	4	5	4	4	3	3	4	3	4	2	4	4	3	2	2	3	2	2	3	4	2	2
Male	Sub 101	20	3	3	3	3	3	3	3	3	3	3	3	3	3	3	3	3	3	3	3	3	3	3	3	3	3	3	3	3	3	3	3	3	3	3	3	3	3	2	2	4	1	1	1	4	4	0	2
Male	Sub 102	18	3	3	3	3	3	3	3	3	3	3	3	3	3	3	3	3	3	3	3	3	3	3	3	3	3	3	3	3	3	3	3	3	3	3	3	3	3	2	1	3	2	2	1	2	3	2	2
Male	Sub 103	17	3	2	2	2	3	3	3	3	3	3	3	3	3	2	4	2	2	2	2	2	2	2	2	2	3	1	3	3	3	3	3	3	3	3	3	3	3	3	2	2	2	1	1	3	4	2	1
Female	Sub 104	19	4	3	2	2	1	2	3	1	2	1	1	1	3	2	2	2	2	2	2	2	3	4	2	1	4	4	4	3	4	3	2	3	3	3	3	3	2	2	3	2	2	1	0	2	4	1	3
Male	Sub 105	21	3	3	3	3	3	3	3	3	3	3	3	3	3	3	3	3	3	3	3	3	3	3	3	4	3	3	3	3	3	3	3	3	3	3	3	3	3	2	2	2	2	2	2	2	2	2	2
Male	Sub 106	19	3	3	3	3	3	3	3	3	3	3	3	3	3	3	3	3	3	3	3	3	3	3	3	3	3	3	3	3	3	3	3	3	3	3	3	3	3	2	2	2	2	2	2	2	4	2	2
Male	Sub 107	21	3	2	3	3	3	3	2	3	3	2	1	3	3	3	2	2	2	2	2	1	2	1	3	2	1	3	2	1	2	3	2	3	2	3	4	2	3	2	2	1	0	0	0	4	4	2	2
Male	Sub 108	19	2	3	1	2	4	3	4	1	3	3	2	3	4	5	4	2	4	4	4	5	4	5	4	4	2	4	5	3	4	3	3	3	1	1	4	3	4	2	1	2	3	2	2	2	3	1	2
Female	Sub 109	24	3	3	3	3	3	3	3	3	2	3	3	3	4	3	3	3	3	2	3	2	3	2	3	3	3	3	3	3	3	3	3	2	2	3	3	2	3	0	3	0	3	2	3	2	4	2	2
Female	Sub 110	18	3	3	3	3	3	3	3	3	3	3	3	3	3	3	3	3	3	3	3	3	3	3	3	3	3	3	3	3	3	3	3	3	3	3	3	3	3	2	0	3	0	0	0	4	4	2	2
Female	Sub 111	18	3	3	3	3	3	3	3	3	3	3	3	3	3	3	3	3	3	3	3	3	3	3	3	3	3	3	3	3	3	3	3	3	3	3	3	3	3	2	2	2	2	2	2	2	2	2	2
Male	Sub 112	19	2	2	2	2	2	2	2	2	2	1	3	3	4	4	3	2	2	2	2	3	4	4	3	2	2	3	3	4	3	2	2	2	3	3	4	4	3	1	1	3	1	1	1	4	4	0	2
Female	Sub 113	18	3	3	3	3	3	3	3	3	3	3	3	3	3	3	3	3	3	3	3	3	3	3	3	3	3	3	3	3	3	3	3	3	3	3	3	3	3	2	2	2	2	2	2	2	2	2	2
Male	Sub 114	18	1	1	1	1	1	1	1	1	1	1	1	1	1	1	1	1	1	1	1	1	1	1	1	1	1	1	1	1	1	1	1	1	1	1	1	1	5	2	0	4	0	0	0	4	4	2	2
Female	Sub 115	18	1	1	1	1	1	1	1	1	1	3	1	1	4	1	4	4	4	3	1	4	4	3	5	4	3	3	4	3	3	3	3	3	3	3	3	3	4	3	1	3	2	2	2	0	2	2	2
Male	Sub 116	18	2	2	2	2	1	2	2	2	3	3	2	2	4	5	4	3	4	4	4	3	3	4	4	4	3	2	2	2	2	2	3	2	2	4	4	2	2	3	1	4	0	0	0	4	4	2	2
Male	Sub 117	20	4	2	2	1	1	1	2	2	2	3	1	1	2	2	4	3	2	3	3	2	2	2	2	2	4	4	4	2	1	1	1	1	1	1	3	4	5	3	2	2	0	0	0	4	4	3	2
Female	Sub 118	20	2	2	2	1	1	1	2	1	1	1	1	1	3	3	1	1	2	2	2	2	2	2	3	2	3	3	4	3	3	4	3	3	3	3	2	2	2	1	1	2	2	2	2	1	4	2	2
Male	Sub 119	18	1	1	1	1	1	1	1	1	3	1	1	1	4	2	1	1	1	1	1	2	2	2	1	2	2	5	2	4	2	2	2	1	4	1	1	1	4	2	2	2	0	0	0	4	4	3	4
Female	Sub 120	19	3	3	3	3	3	3	3	3	3	3	3	3	3	3	3	3	3	3	3	2	4	3	2	3	1	1	1	1	2	2	2	2	2	2	3	3	3	2	1	2	1	1	2	2	4	1	2
Male	Sub 121	19	3	3	3	3	4	3	4	3	4	3	4	3	4	3	4	3	2	2	4	5	2	4	4	3	2	4	4	2	3	2	4	2	2	2	2	3	4	1	3	3	0	0	0	2	4	3	2
Male	Sub 122	18	1	1	1	1	1	1	2	1	2	1	1	1	2	2	1	1	1	1	2	1	2	2	1	1	1	2	1	1	1	1	1	1	1	1	5	5	5	1	0	4	0	0	0	4	4	2	2
Male	Sub 123	19	2	3	3	3	2	2	3	2	2	2	2	2	4	2	2	2	2	2	3	2	2	4	2	2	2	5	5	4	2	2	3	2	2	2	3	4	4	2	2	2	2	1	1	3	4	1	3
Male	Sub 124	21	1	1	1	1	1	1	1	1	1	1	2	1	2	2	2	2	1	2	2	2	1	1	2	2	1	2	2	2	1	1	1	1	1	1	2	1	1	0	1	4	0	0	0	4	4	0	3
Male	Sub 125	20	3	3	2	3	1	2	3	1	2	1	2	2	4	3	3	2	2	3	3	5	3	4	4	3	2	3	3	2	1	1	1	2	3	3	1	2	3	3	2	3	3	2	1	2	2	2	2
Male	Sub 126	22	2	3	2	2	3	1	4	2	1	1	1	3	5	2	5	4	3	1	2	3	4	3	1	3	3	2	1	3	3	4	4	3	4	3	3	3	4	2	3	2	0	0	0	1	4	3	1
Male	Sub 127	25	1	1	1	3	1	1	3	3	3	3	3	3	2	3	3	3	2	2	3	4	2	2	4	2	2	2	4	2	2	2	2	1	1	1	2	3	4	1	1	3	1	1	1	2	3	2	2
Female	Sub 128	18	1	1	1	1	1	1	1	1	1	1	1	1	1	2	1	2	2	2	2	1	1	1	2	1	1	1	1	1	1	1	1	1	1	1	2	2	5	2	2	1	2	2	0	4	4	1	4
Female	Sub 129	18	3	3	3	3	3	3	3	3	3	3	3	3	2	4	5	4	3	4	4	4	4	4	4	4	3	3	4	3	3	3	3	3	3	3	2	4	2	1	2	2	3	3	2	2	3	1	2
Female	Sub 130	19	3	3	3	3	3	3	3	3	3	3	3	3	3	3	3	3	2	2	3	4	2	2	4	4	1	3	4	3	1	1	1	1	1	1	1	1	3	2	2	2	1	1	3	2	4	2	2
Male	Sub 131	18	2	2	1	3	2	1	2	2	1	3	1	1	3	4	4	2	2	2	2	1	2	3	2	3	2	2	2	2	2	2	2	2	2	2	2	2	2	1	0	4	0	0	0	4	4	1	3
Male	Sub 132	18	3	3	3	3	3	3	3	3	3	3	3	3	3	3	3	3	3	3	3	3	3	3	3	3	3	3	3	3	3	3	3	3	3	3	3	3	3	2	0	3	2	2	2	2	2	2	2
Female	Sub 133	21	1	1	1	1	1	1	3	1	4	2	1	1	4	3	3	1	2	2	3	2	2	4	3	2	3	5	5	4	3	3	3	3	3	3	3	4	2	2	2	1	1	0	0	3	4	1	3
Male	Sub 134	20	2	3	3	3	2	2	2	2	2	2	2	2	2	2	2	2	4	4	4	4	4	4	4	4	2	2	2	2	2	2	2	2	2	2	2	2	4	2	1	3	2	2	2	3	4	1	2
Male	Sub 135	19	3	2	2	2	3	3	2	2	2	2	2	2	2	2	2	2	2	2	2	2	2	2	2	2	3	2	3	3	3	3	3	3	3	3	3	3	3	2	2	3	2	2	0	2	2	2	2
Male	Sub 136	18	2	3	3	2	3	2	3	3	2	3	2	3	2	2	3	3	3	3	3	3	3	3	3	3	3	4	3	2	3	3	3	2	3	3	3	4	3	2	1	3	1	1	0	3	4	2	2
Male	Sub 137	19	1	1	1	1	1	1	1	1	1	1	1	1	1	1	1	1	1	1	1	1	1	1	1	1	1	1	1	1	1	1	1	1	1	1	1	1	3	2	2	2	2	0	2	2	4	2	2
Male	Sub 138	20	2	3	2	3	3	2	3	3	2	2	1	2	2	2	1	2	3	3	4	5	3	4	4	4	3	3	2	3	2	3	2	3	3	3	3	3	4	2	1	1	2	2	3	2	2	2	1
Male	Sub 139	19	3	3	3	3	1	1	2	3	2	1	1	3	3	4	4	2	3	3	4	4	3	4	4	3	2	3	3	4	3	3	3	3	3	3	2	2	3	1	1	2	2	2	1	2	4	2	2
Female	Sub 140	21	2	2	2	2	2	2	2	2	4	4	3	3	4	4	4	4	4	4	4	4	4	4	4	4	4	4	4	4	4	4	4	4	4	4	4	4	4	2	2	2	2	2	2	1	2	2	2
Male	Sub 141	19	3	3	3	3	3	3	3	3	3	3	3	3	3	3	3	3	3	3	3	3	3	3	3	3	3	3	3	3	3	3	3	3	3	3	4	2	4	1	1	3	2	1	0	4	4	1	3
Male	Sub 142	18	3	2	2	2	2	2	4	2	1	3	1	3	4	4	4	3	3	4	4	3	4	5	4	4	3	4	3	3	2	2	2	2	2	2	2	2	2	2	2	2	1	1	1	2	2	2	2
Male	Sub 143	20	3	3	3	3	3	3	3	3	3	3	3	3	2	3	3	3	3	3	3	3	3	3	3	3	2	2	2	2	2	2	2	2	2	2	2	2	2	2	2	2	3	2	2	3	3	2	2
Female	Sub 144	19	3	3	3	3	3	3	3	3	3	3	3	3	3	3	3	3	3	3	3	3	3	3	3	3	3	3	3	3	3	3	3	3	3	3	4	3	4	2	2	2	3	0	0	1	4	2	2
Female	Sub 145	22	3	3	1	1	1	3	4	4	3	5	4	3	5	4	5	3	3	3	4	5	4	5	4	4	1	1	1	3	2	2	2	2	1	1	1	2	2	2	3	1	3	3	3	3	4	1	3
Male	Sub 146	18	3	1	1	1	1	1	2	2	1	1	1	1	1	1	1	1	3	3	5	3	4	4	5	4	1	4	3	3	1	1	1	1	1	1	1	1	5	0	0	4	0	0	0	4	4	0	2
Female	Sub 147	19	4	3	4	3	5	3	4	3	3	4	4	4	2	2	2	3	4	3	4	3	3	2	3	2	1	1	2	3	3	3	3	2	3	3	2	2	3	0	1	2	2	1	1	4	4	1	1
Male	Sub 148	19	1	1	1	1	1	1	3	4	1	3	3	1	4	5	4	3	1	2	3	4	3	4	4	4	2	4	4	4	1	2	2	2	2	1	2	3	3	2	0	4	0	0	0	4	4	1	3
Female	Sub 149	18	2	2	4	3	2	2	4	4	3	1	1	4	4	5	5	3	4	5	5	4	4	4	5	4	3	4	2	3	2	2	1	4	3	2	4	1	5	2	0	4	0	0	2	2	4	2	1
Male	Sub 150	18	1	1	1	1	1	1	1	1	1	1	1	1	1	1	1	1	2	2	2	2	2	2	2	2	1	1	1	1	1	1	1	1	1	1	1	1	4	0	1	3	2	2	0	3	4	1	3
Female	Sub 151	20	2	3	3	1	3	3	4	2	3	3	2	3	3	4	4	3	4	4	4	4	2	3	4	2	2	2	3	3	2	2	2	2	2	2	2	2	3	2	1	2	2	2	1	3	4	2	2
Male	Sub 152	20	3	3	3	3	3	3	3	3	3	3	3	3	3	3	3	3	3	3	3	3	2	2	2	2	3	3	3	3	3	3	3	3	3	3	4	4	4	2	1	2	2	0	0	4	4	2	2
Female	Sub 153	20	1	1	1	1	1	1	3	1	3	3	1	3	2	3	4	4	3	3	4	3	2	3	5	2	4	4	4	3	3	3	3	3	3	3	2	2	3	2	2	2	1	1	0	3	3	2	2
Female	Sub 154	20	3	1	1	3	3	1	2	2	1	2	2	3	2	4	3	2	2	2	4	5	3	3	5	3	3	3	3	3	3	3	3	3	3	3	3	3	3	1	1	1	1	0	1	3	4	1	3
Male	Sub 155	19	3	3	3	3	3	3	3	3	3	3	3	3	2	2	2	3	3	3	3	3	5	5	2	5	4	4	4	4	3	3	3	3	3	3	4	4	3	0	2	1	3	3	1	2	4	1	2
Male	Sub 156	20	2	2	2	2	2	2	2	2	2	2	2	2	2	2	2	2	2	2	2	2	2	2	2	2	2	2	2	2	2	2	2	2	2	2	3	3	3	2	2	2	2	2	2	2	2	2	2
Female	Sub 157	18	3	3	3	3	3	3	3	3	3	3	3	3	3	3	3	3	3	3	3	3	3	3	3	3	3	3	3	3	3	3	3	3	3	3	3	3	3	2	0	4	2	1	0	3	4	0	2
Male	Sub 158	19	1	1	1	1	1	1	1	1	1	1	1	1	2	2	2	1	2	2	2	2	2	2	2	3	3	2	2	2	2	2	2	2	2	2	1	3	5	3	2	2	0	0	0	1	4	2	1
Male	Sub 159	20	3	3	3	3	3	3	4	3	3	4	3	3	3	3	3	3	4	4	4	4	4	4	4	4	3	4	3	5	3	2	2	3	2	2	4	4	3	2	1	3	0	0	0	4	4	1	3
Female	Sub 160	19	3	3	3	3	3	3	3	3	3	3	3	3	3	3	3	3	3	3	3	3	3	3	3	3	3	3	3	3	3	3	3	3	3	3	3	3	3	2	2	2	2	2	2	2	2	2	2
Female	Sub 161	20	1	2	2	1	1	1	3	1	2	2	1	2	3	4	3	2	2	3	4	2	3	3	4	3	4	1	3	3	3	3	2	2	1	2	4	3	4	1	1	3	0	0	1	3	4	1	1
Male	Sub 162	19	3	3	3	3	3	3	3	3	3	3	3	3	3	3	3	3	3	3	3	3	3	3	3	3	3	3	3	3	3	3	3	3	3	3	3	3	3	2	2	2	2	2	2	2	2	2	2
Female	Sub 163	21	3	2	1	2	2	3	2	1	2	3	2	1	3	3	4	2	2	3	3	2	2	4	4	3	1	4	4	4	4	2	4	2	4	2	1	1	5	1	1	1	0	0	0	3	4	2	2
Male	Sub 164	20	1	1	1	1	1	1	1	1	1	1	1	1	1	1	1	1	1	1	1	1	1	1	1	1	1	1	1	1	1	1	1	1	1	1	1	1	3	2	2	2	2	2	2	2	2	2	2
Female	Sub 165	18	1	3	1	1	1	1	4	1	2	1	1	2	4	3	4	3	4	4	4	4	3	4	4	3	3	4	4	4	1	1	1	1	1	1	1	2	5	2	0	3	0	0	0	4	4	0	4
Female	Sub 166	19	2	1	2	2	1	2	2	1	4	2	1	2	2	4	2	4	3	2	4	4	2	2	4	2	1	2	2	2	2	1	1	1	1	1	2	2	3	3	1	4	0	0	0	4	4	0	3
Female	Sub 167	21	2	3	3	5	3	3	3	2	3	4	3	3	3	5	5	5	3	3	3	4	4	2	4	5	4	4	5	3	2	2	2	2	2	2	2	3	5	4	0	1	0	0	0	2	4	1	2
Female	Sub 168	18	3	3	3	3	3	3	3	3	3	3	3	3	3	3	3	3	3	3	3	3	3	3	3	3	3	3	3	3	3	3	2	3	3	3	3	2	4	2	2	2	0	0	0	2	4	1	2
Female	Sub 169	18	3	3	3	3	3	3	3	3	3	3	3	3	3	3	3	3	3	3	3	3	3	3	3	3	3	3	3	3	3	3	3	3	3	3	3	3	3	2	2	2	2	2	2	2	2	2	2
Female	Sub 170	21	2	1	1	2	1	1	2	2	2	2	1	1	2	2	2	2	2	2	2	2	2	2	2	2	4	4	2	4	4	2	2	2	2	4	2	2	4	2	2	1	0	0	2	3	4	1	2
Male	Sub 171	18	3	3	3	3	2	2	4	2	4	5	1	4	5	1	4	1	2	2	4	2	3	3	1	4	1	1	1	1	1	1	1	1	1	1	2	1	4	2	0	4	0	0	0	4	4	1	3
Female	Sub 172	20	2	4	4	1	1	2	4	1	2	3	2	1	4	4	4	4	4	4	4	4	4	4	4	4	2	3	2	1	2	1	1	1	1	1	1	2	5	1	1	3	0	0	0	4	4	1	3
Male	Sub 173	18	1	1	1	1	1	1	1	1	1	1	1	1	1	1	1	1	1	1	1	1	1	1	1	1	1	1	1	1	1	1	1	1	1	1	1	1	1	1	1	1	1	1	1	1	4	2	2
Female	Sub 174	19	3	3	3	3	3	3	3	3	3	3	3	3	3	3	3	3	4	4	4	4	3	3	4	3	2	2	2	2	4	2	2	2	3	2	3	2	4	2	1	1	2	2	2	4	4	0	1
Male	Sub 175	19	2	3	2	3	2	3	2	3	2	3	2	3	2	3	2	3	2	3	2	3	2	3	2	3	2	3	2	3	2	3	3	2	3	2	2	3	2	1	2	1	1	1	1	3	2	2	1
Female	Sub 176	19	3	3	3	3	3	3	2	2	4	4	3	2	5	5	4	4	4	4	4	4	5	5	4	5	3	3	3	3	2	2	2	2	2	2	2	2	3	2	2	3	2	2	1	2	4	2	2
Female	Sub 177	20	1	1	1	1	1	1	1	1	1	1	1	1	1	1	1	1	2	1	1	1	2	1	1	1	1	1	2	1	1	1	1	1	1	1	1	1	1	2	0	4	0	0	0	4	4	1	4
Female	Sub 178	19	3	4	4	4	4	4	4	4	4	4	4	4	4	4	4	4	4	4	4	4	4	4	4	4	4	5	4	4	4	4	4	4	4	4	4	4	3	3	2	1	3	3	3	1	1	3	1
Female	Sub 179	19	3	3	3	3	3	3	4	4	4	4	4	4	4	5	4	4	4	4	4	3	3	3	5	3	3	4	4	3	2	2	2	3	3	2	3	3	3	2	1	3	2	2	2	3	3	2	2
Female	Sub 180	18	1	1	1	1	1	1	1	1	1	1	1	1	1	1	1	1	2	2	1	1	1	2	2	1	1	3	1	3	3	3	1	1	1	1	2	2	4	1	0	4	0	0	0	4	4	1	3
Male	Sub 181	18	3	4	3	2	3	3	2	5	3	1	1	1	3	5	4	1	3	4	5	2	5	1	5	5	1	1	1	2	1	1	1	3	1	1	1	1	4	1	0	3	0	0	0	4	4	0	3
Female	Sub 182	20	2	3	2	2	1	2	3	2	2	4	3	3	3	2	2	2	2	4	4	1	2	2	2	2	2	4	4	4	3	1	1	1	1	1	2	2	4	2	1	3	0	0	1	2	4	2	2
Female	Sub 183	19	3	1	1	1	1	1	3	3	2	1	1	1	3	3	3	3	1	2	2	3	3	3	3	3	1	3	3	3	1	3	3	3	3	3	3	4	3	0	1	1	4	4	0	2	2	2	2
Male	Sub 184	19	3	3	3	3	3	3	4	3	3	3	3	4	4	3	3	3	3	4	4	4	4	4	4	4	3	3	3	3	3	3	3	3	3	3	3	3	3	2	0	3	0	0	0	4	4	1	3
Female	Sub 185	19	2	2	2	2	2	2	2	2	2	2	2	2	2	2	2	2	2	3	3	2	2	2	2	2	1	2	2	2	1	1	1	1	2	1	1	2	4	2	1	2	2	0	1	2	4	2	2
Male	Sub 186	18	1	1	1	1	1	1	1	1	1	1	1	1	1	1	1	1	1	1	1	1	1	1	1	1	1	1	1	1	1	1	1	1	1	1	1	1	1	1	0	4	0	0	0	4	4	0	4
Female	Sub 187	19	1	1	1	1	1	1	4	1	1	4	4	4	5	5	4	1	3	3	5	4	1	5	3	1	1	1	1	3	1	1	1	1	1	1	1	1	5	1	0	4	0	0	0	4	4	2	2
Female	Sub 188	20	2	2	3	3	3	3	2	2	3	2	3	2	2	2	2	2	2	4	3	4	5	4	4	4	3	3	3	4	4	4	3	4	4	4	4	4	4	3	1	3	2	0	0	3	3	1	1
Male	Sub 189	18	1	1	1	1	1	1	1	1	1	1	1	1	2	1	2	1	1	2	2	2	2	2	1	2	1	1	1	1	1	1	1	1	1	1	1	1	1	2	2	2	2	1	1	3	4	0	4
Male	Sub 190	20	2	2	2	2	2	2	2	2	2	2	2	2	3	4	4	2	2	2	2	2	3	3	2	2	2	2	2	2	2	2	2	2	2	2	2	2	2	2	1	3	1	1	0	3	4	1	3
Female	Sub 191	19	1	3	3	3	3	3	3	3	3	3	3	3	3	3	3	3	3	3	3	3	3	3	3	3	3	3	3	3	3	3	3	3	3	3	3	3	3	2	2	2	2	2	2	2	2	2	2
Male	Sub 192	19	3	3	3	3	3	3	3	3	3	3	3	3	3	3	3	3	3	4	4	4	4	4	4	4	3	3	3	3	3	3	3	3	3	3	4	4	4	1	0	1	2	2	1	2	4	2	2
Female	Sub 193	22	3	1	1	1	1	1	2	1	3	1	2	2	2	3	3	2	2	2	2	3	3	3	3	2	2	3	4	4	2	2	2	2	2	2	3	3	4	2	1	3	1	3	2	3	3	1	4
Male	Sub 194	21	3	2	1	2	2	3	2	1	1	2	1	1	2	2	2	2	3	3	3	3	2	3	2	3	2	3	3	3	2	2	2	2	2	2	3	3	4	2	2	4	2	2	2	2	4	1	2
Male	Sub 195	19	2	2	2	1	1	2	2	1	1	1	1	2	2	2	2	1	1	2	2	1	1	2	2	2	1	1	2	2	1	1	1	1	1	1	2	2	1	0	0	4	0	0	0	4	4	1	2
Female	Sub 196	19	3	3	3	3	2	3	4	4	3	3	3	3	4	4	4	4	3	3	3	3	2	4	4	3	3	4	4	4	3	3	3	3	3	4	4	4	4	2	3	1	2	2	2	2	4	2	2
Female	Sub 197	22	1	2	3	3	2	1	3	2	2	2	1	1	3	3	3	2	3	2	3	4	2	3	4	2	3	4	2	2	2	2	1	3	2	1	2	2	5	1	2	2	1	1	1	1	4	2	2
Female	Sub 198	18	3	3	3	3	3	3	3	3	3	3	3	3	3	3	3	3	4	4	4	4	4	4	4	4	3	5	5	5	2	1	1	5	3	1	5	5	5	4	4	0	1	2	2	2	4	3	2
Female	Sub 199	18	3	3	2	3	3	2	4	3	2	3	1	3	2	4	3	2	3	2	2	3	1	2	2	3	2	3	3	4	3	3	2	1	2	2	2	3	4	2	2	3	1	1	1	3	4	1	2
Female	Sub 200	20	1	1	1	1	1	1	1	1	1	1	1	1	1	1	1	1	1	1	1	1	1	1	1	1	1	1	1	1	1	1	1	1	1	1	1	1	1	2	1	1	2	2	1	4	1	0	1
Male	Sub 201	18	3	3	3	3	1	1	3	1	2	2	2	1	2	2	1	2	2	3	2	3	3	2	3	2	1	2	2	1	2	1	2	2	1	2	2	2	1	2	2	3	2	2	2	2	2	1	2
Female	Sub 202	18	3	3	3	3	3	3	3	3	3	3	3	3	3	3	3	3	3	3	3	3	3	3	3	3	3	3	3	3	3	3	3	3	3	3	3	3	3	2	2	2	2	2	2	2	2	2	2
Female	Sub 203	18	3	3	3	3	3	3	3	3	3	3	3	3	3	3	3	3	3	3	3	3	3	3	3	3	3	3	3	3	3	3	3	3	3	3	3	3	3	2	2	2	2	2	2	3	3	2	2
Female	Sub 204	21	1	1	1	2	1	1	2	1	2	2	2	2	3	4	4	2	2	2	4	4	2	4	2	2	4	4	2	4	4	2	1	2	1	2	2	2	3	2	2	2	3	2	2	2	2	2	2
Female	Sub 205	18	3	2	2	3	3	2	3	3	4	2	3	2	4	3	3	2	3	2	4	3	4	3	3	4	1	1	3	1	1	2	3	1	2	1	1	3	2	1	1	0	0	0	0	3	4	2	3
Female	Sub 206	20	3	2	4	4	2	2	4	2	5	4	1	1	5	5	5	3	5	5	5	4	4	4	5	4	3	4	5	2	1	1	1	1	1	1	2	2	1	1	3	2	3	0	4	3	4	2	1
Female	Sub 207	19	1	2	2	2	1	2	2	2	2	2	2	2	2	2	2	2	3	2	2	3	2	3	2	2	3	5	2	2	2	2	2	2	2	2	2	2	2	1	1	3	0	0	0	3	4	2	2
Female	Sub 208	19	3	3	3	3	3	3	3	3	3	3	3	3	4	5	5	3	4	4	4	3	3	4	4	4	2	2	4	4	3	3	3	3	3	3	3	3	3	2	3	2	0	2	0	4	4	1	3
Female	Sub 209	19	2	2	2	2	1	1	3	3	3	4	3	3	4	5	5	3	2	4	4	4	5	4	5	4	2	3	4	4	2	2	2	2	2	2	2	2	3	1	0	3	0	0	0	4	4	1	2
Female	Sub 210	19	3	3	3	3	3	3	3	3	3	3	3	3	3	3	3	3	3	3	3	3	3	3	3	3	3	3	3	3	3	3	3	3	3	3	3	3	3	2	2	2	2	2	2	2	2	2	2
Female	Sub 211	22	1	2	2	1	1	2	3	2	1	2	1	1	3	3	4	3	3	3	3	3	3	4	3	3	2	2	2	2	1	1	1	1	1	1	2	2	2	2	2	2	2	1	0	3	4	2	2
Female	Sub 212	19	3	3	2	4	2	3	4	3	5	5	1	3	5	5	5	4	4	5	5	3	3	4	5	4	3	5	4	5	2	2	3	5	3	4	3	3	4	4	2	3	0	0	0	2	4	2	2
Female	Sub 213	20	4	3	3	2	1	3	4	1	1	5	3	5	4	5	5	5	4	5	5	5	5	5	5	5	1	5	4	2	2	1	1	2	3	1	3	3	5	1	0	4	3	2	0	4	4	0	2
Male	Sub 214	19	3	2	3	3	2	3	3	2	3	3	2	3	3	3	3	2	2	2	2	2	2	2	2	2	2	2	2	2	2	2	2	2	2	2	3	2	4	2	1	2	2	1	1	1	3	2	2
Male	Sub 215	18	1	1	1	1	1	1	1	1	1	1	1	1	1	1	1	1	1	1	1	1	1	1	1	1	1	1	1	1	1	1	1	1	1	1	1	1	1	2	2	2	2	2	2	2	2	2	2
Male	Sub 216	19	3	2	3	2	1	3	4	4	1	2	3	2	4	5	4	4	4	3	4	2	4	3	5	1	2	2	2	2	1	1	1	1	2	1	3	4	4	2	0	3	3	1	0	4	4	1	2
Female	Sub 217	20	2	3	1	3	1	1	1	1	1	4	1	2	4	4	4	3	4	4	4	4	3	4	4	4	2	3	3	3	2	2	2	2	2	2	4	4	5	2	2	2	2	0	1	2	2	2	2
Female	Sub 218	23	4	3	3	3	3	3	3	3	3	3	3	3	3	3	3	3	3	3	3	3	3	3	3	3	3	3	3	3	3	3	3	3	3	3	3	3	3	2	3	1	2	2	3	2	2	1	1
Female	Sub 219	18	3	3	3	3	3	3	3	3	3	3	3	3	3	3	3	3	3	3	3	3	3	3	3	3	3	3	3	3	3	3	3	3	3	3	3	3	3	2	1	3	4	2	1	3	4	1	3
Female	Sub 220	20	3	3	3	3	3	3	3	3	2	3	2	2	2	4	2	3	3	2	3	2	2	3	2	2	3	4	3	3	2	2	2	2	3	2	3	3	3	2	2	1	2	2	2	2	4	2	2
Female	Sub 221	21	3	3	2	2	2	3	4	3	4	4	2	4	4	5	4	4	4	4	4	4	4	4	4	4	3	3	2	3	3	2	2	3	3	3	3	3	3	2	1	2	2	2	1	2	3	2	1
Female	Sub 222	19	3	2	2	2	1	2	3	3	1	1	1	1	2	2	2	3	2	2	4	4	5	2	3	4	2	2	2	2	2	1	1	1	1	1	3	2	2	1	1	2	1	1	0	4	4	2	3
Female	Sub 223	18	2	2	2	1	1	1	3	1	2	3	1	2	4	3	3	3	2	2	2	3	3	3	3	3	3	3	3	3	2	2	2	2	2	1	3	2	4	2	1	2	1	0	2	2	4	1	3
Male	Sub 224	18	2	2	2	2	2	2	3	2	2	3	2	4	2	3	2	3	4	3	2	3	3	2	1	1	1	3	1	1	1	1	1	1	5	1	2	2	2	2	2	1	2	2	2	2	4	2	2
Male	Sub 225	17	1	1	2	2	1	1	3	1	1	3	2	2	3	5	4	2	2	3	3	3	1	2	2	1	1	5	2	1	1	1	1	1	1	1	3	3	4	1	1	2	0	0	2	3	4	2	2
Female	Sub 226	21	3	3	3	3	3	3	3	3	3	3	3	3	3	3	3	3	3	3	3	3	3	3	3	3	3	4	3	3	3	3	3	3	3	3	3	3	3	2	2	2	0	0	2	2	4	2	2
Male	Sub 227	18	1	2	4	3	3	3	4	5	4	3	3	4	4	5	5	4	4	4	4	4	5	5	5	5	1	4	4	4	1	1	1	4	1	1	3	4	5	1	0	3	2	1	0	3	4	1	2
Male	Sub 228	19	3	3	3	3	3	3	3	3	3	3	3	3	3	3	3	3	3	3	3	3	3	3	3	3	3	4	2	3	3	1	2	3	2	2	3	4	4	1	1	3	2	2	0	1	4	2	1
Male	Sub 229	19	3	2	2	2	2	2	2	2	2	2	2	2	2	2	2	2	2	2	2	2	2	2	2	2	2	3	2	3	2	2	2	2	2	2	1	2	1	2	2	2	0	1	1	3	3	2	2
Male	Sub 230	19	1	1	1	1	1	1	1	1	1	1	1	1	1	2	2	1	1	2	2	1	1	2	1	1	3	3	3	3	3	3	3	3	3	3	3	3	3	1	2	3	1	0	1	3	4	2	2
Male	Sub 231	19	3	5	4	4	3	3	4	4	3	2	3	3	5	5	5	4	4	4	4	3	3	4	4	3	4	3	4	4	4	3	3	3	3	3	5	4	3	3	3	2	3	0	2	1	1	3	1
Female	Sub 232	19	2	3	3	2	3	4	5	3	4	4	3	4	5	5	5	3	4	4	5	5	5	5	4	4	3	4	3	5	3	4	4	3	3	2	4	4	2	2	1	3	0	0	0	3	4	1	2
Female	Sub 233	18	3	3	3	3	1	2	3	3	1	2	2	3	3	5	4	3	4	4	3	3	4	3	4	4	1	3	3	3	1	1	1	1	1	1	2	2	4	2	0	4	0	0	0	4	1	1	2
Male	Sub 234	18	3	3	3	3	3	3	3	3	3	3	4	4	5	5	5	4	3	3	3	3	3	3	3	3	4	4	4	4	4	4	4	4	4	4	5	5	5	2	1	3	3	2	0	3	3	2	2
Male	Sub 235	20	4	3	2	3	3	3	4	2	2	3	3	2	3	4	5	2	3	3	4	4	2	4	4	3	2	4	3	4	2	2	2	2	2	1	3	3	4	1	0	4	0	0	0	4	4	1	2
Male	Sub 236	19	3	3	3	3	3	3	3	3	3	3	3	3	4	4	4	4	4	4	4	4	4	3	4	3	3	4	3	3	2	2	2	3	2	3	3	3	3	2	2	2	2	2	1	2	4	2	1
Female	Sub 237	22	3	3	3	3	3	3	3	3	3	3	3	3	3	3	3	3	3	3	3	3	3	3	3	3	3	3	3	3	3	3	3	3	3	3	3	3	3	2	2	2	1	0	1	2	4	1	2
Female	Sub 238	19	3	3	3	3	3	3	3	3	3	3	3	3	3	3	3	3	3	3	3	3	3	3	3	3	3	3	3	3	3	3	3	3	3	3	3	3	3	3	3	1	0	0	0	2	2	2	2
Male	Sub 239	18	4	3	4	3	2	2	4	4	2	3	2	3	4	5	4	3	3	4	5	4	4	4	3	4	3	1	2	2	2	2	2	2	1	1	3	4	3	3	3	1	3	0	0	1	4	3	3
Female	Sub 240	23	2	2	2	2	3	2	2	2	3	3	3	3	4	4	4	3	3	3	4	4	4	4	4	4	2	3	2	2	2	2	2	2	2	2	3	3	4	2	2	2	2	1	1	2	4	1	1
Male	Sub 241	20	3	3	3	3	3	3	3	3	3	3	3	3	3	3	3	3	3	3	3	3	3	3	3	3	3	3	3	3	3	3	3	3	3	3	3	3	3	1	1	1	2	2	2	2	2	2	2
Male	Sub 242	18	3	3	3	3	3	3	3	3	3	3	3	3	3	3	3	3	3	3	3	3	3	3	3	3	3	3	3	3	3	2	3	4	2	3	2	3	2	2	2	2	2	0	0	2	3	4	2
Male	Sub 243	19	3	2	2	3	3	3	3	3	3	3	3	3	3	3	3	3	3	3	3	3	3	3	3	3	3	3	3	3	3	3	3	3	3	3	3	3	3	2	2	2	2	2	2	2	2	2	2
Male	Sub 244	19	2	2	1	2	3	2	4	3	3	2	1	2	2	4	4	2	3	3	4	3	4	4	3	4	2	1	2	2	2	2	2	2	1	2	2	4	4	2	1	3	1	1	1	3	4	0	1
Male	Sub 245	19	1	1	1	1	2	1	3	2	2	1	1	1	4	3	2	1	2	1	2	3	2	4	3	5	1	1	1	1	1	2	1	1	1	1	1	1	5	2	0	4	1	0	0	4	4	0	3
Male	Sub 246	18	2	2	2	2	2	1	2	2	2	2	1	1	2	2	1	2	2	2	2	2	1	2	2	1	2	2	2	1	2	1	2	2	2	1	2	1	2	2	0	3	2	1	1	1	2	1	1
Female	Sub 247	22	1	2	2	3	1	2	2	2	1	2	4	3	2	3	3	4	3	3	4	2	2	2	4	2	2	1	1	4	2	2	2	3	3	2	3	2	4	3	1	3	2	0	1	3	4	1	2
Female	Sub 248	18	1	1	1	1	1	1	1	1	1	1	1	1	1	1	1	1	1	1	1	1	1	1	1	1	1	1	1	1	1	1	1	1	1	1	2	2	2	2	1	1	2	2	2	2	4	1	2
Female	Sub 249	19	3	3	3	3	3	3	3	3	3	3	3	3	3	3	3	3	3	2	2	2	2	2	2	2	3	2	2	3	3	3	3	3	3	3	3	3	3	2	2	2	0	0	0	3	2	1	2
Male	Sub 250	18	3	2	3	3	3	3	2	3	3	2	1	3	4	4	4	4	4	4	5	2	1	3	4	2	2	2	2	2	2	2	2	2	2	2	3	3	2	2	2	2	1	1	0	2	4	2	2
Female	Sub 251	21	2	3	2	4	2	2	2	2	2	5	1	3	4	5	5	4	4	4	4	3	4	4	5	4	2	4	3	2	4	1	1	1	1	1	4	4	3	2	2	2	3	2	0	2	4	2	2
Male	Sub 252	18	1	1	1	2	2	1	2	1	3	2	1	1	2	4	4	1	2	1	4	3	4	2	4	3	1	4	3	4	2	2	2	2	2	1	2	2	4	2	0	4	0	0	0	4	4	1	2
Male	Sub 253	19	2	3	3	3	2	2	3	3	2	2	3	2	2	3	2	2	3	2	2	3	3	2	3	2	3	2	3	2	3	1	3	1	2	1	3	2	3	0	2	1	2	2	2	2	2	2	2
Female	Sub 254	19	4	3	1	2	4	1	3	5	3	1	1	1	4	3	3	3	4	4	1	2	3	1	5	3	1	1	1	3	1	1	1	1	1	1	3	1	5	2	0	3	0	0	0	4	4	0	2
Female	Sub 255	20	1	1	1	1	1	1	2	1	2	1	1	1	2	2	2	1	2	2	2	2	3	2	2	2	1	1	2	2	1	1	1	1	1	1	1	2	5	1	0	3	2	1	0	3	4	1	2
Male	Sub 256	21	1	1	1	2	1	1	1	1	2	3	1	1	2	2	2	2	1	1	2	2	3	3	3	2	1	2	1	2	1	1	1	1	1	1	2	1	1	1	1	3	0	0	0	3	3	1	3
Male	Sub 257	18	1	3	3	3	3	3	4	2	1	1	1	1	5	3	3	4	3	4	4	4	3	4	3	3	4	2	3	4	3	2	3	4	3	2	2	3	4	2	3	1	1	1	1	1	4	3	2
Female	Sub 258	19	2	3	4	4	2	2	4	4	3	5	4	3	4	5	5	3	4	4	4	4	3	3	4	3	3	3	3	4	2	2	2	2	2	2	3	4	3	1	1	2	2	2	1	1	4	2	2
Female	Sub 259	21	1	3	3	4	1	1	3	2	4	4	3	3	4	4	4	4	4	4	4	4	3	4	3	3	2	1	1	1	1	1	1	1	1	1	3	2	4	2	2	2	0	0	0	3	4	1	2
Female	Sub 260	18	2	2	2	2	1	1	3	2	2	2	2	2	3	4	4	2	3	2	3	2	2	3	4	2	2	4	4	3	2	2	1	3	2	2	4	4	4	2	1	3	3	3	1	3	4	2	2
Male	Sub 261	18	3	3	3	3	3	3	3	3	3	3	3	3	3	3	3	3	3	3	3	3	3	3	3	3	3	3	3	3	3	3	3	3	3	3	3	3	3	1	1	2	1	1	0	3	4	2	2
Female	Sub 262	22	2	1	2	1	2	1	1	3	1	2	1	1	2	5	4	2	2	2	3	4	4	2	2	2	3	1	2	4	2	2	2	2	4	2	4	3	5	2	1	3	2	0	1	2	4	1	3
Female	Sub 263	19	3	2	3	3	2	2	4	3	2	2	2	3	3	5	5	4	3	4	5	5	5	5	5	5	3	4	5	5	2	2	2	3	3	2	4	3	5	2	2	3	0	0	0	2	4	1	2
Female	Sub 264	19	1	1	1	1	1	1	2	2	2	3	1	2	3	3	3	2	3	3	3	3	3	3	3	3	1	1	1	4	1	1	1	2	3	3	3	3	4	1	1	3	1	0	1	2	3	2	2
Female	Sub 265	21	2	3	3	1	2	2	3	1	2	3	1	1	4	4	3	2	3	3	4	4	5	2	3	5	1	1	1	2	2	1	1	2	2	2	2	2	4	2	1	2	2	1	3	3	4	1	2
Female	Sub 266	20	2	2	2	2	2	2	2	4	2	4	3	3	2	4	4	4	4	4	4	3	4	4	4	4	2	2	2	4	2	2	2	2	2	2	4	4	4	1	1	3	1	1	1	3	4	2	2
Female	Sub 267	22	1	2	2	1	1	2	4	2	4	4	2	3	4	5	4	4	4	4	3	5	2	4	5	2	2	3	2	1	1	1	1	2	1	1	1	2	3	1	0	1	0	0	1	3	4	2	3
Female	Sub 268	22	2	3	1	2	1	1	1	1	1	2	1	1	2	3	4	2	2	2	3	2	3	2	3	2	3	5	4	3	5	4	4	3	4	3	3	4	5	1	2	3	1	0	1	3	3	3	2
Female	Sub 269	19	2	4	5	1	1	2	4	4	4	5	2	2	4	5	5	2	4	3	5	3	4	4	5	4	3	2	2	3	2	2	2	1	1	1	3	3	5	3	2	3	2	3	1	3	4	1	2
Female	Sub 270	22	1	1	2	2	2	2	2	2	2	2	2	2	2	2	2	2	4	4	4	4	3	3	3	3	3	4	4	3	2	2	2	2	2	2	2	2	2	1	1	3	1	1	1	4	4	2	2
Female	Sub 271	18	3	3	3	3	3	5	3	3	3	3	3	3	4	5	5	5	3	5	3	5	5	4	5	5	3	5	5	3	2	2	2	3	4	3	3	2	3	3	1	4	0	0	0	4	4	1	2
Female	Sub 272	19	4	4	4	3	3	3	3	3	4	5	3	3	4	5	5	3	5	5	5	5	5	4	5	5	3	3	2	3	3	1	1	1	2	1	3	3	3	2	2	2	2	0	0	1	2	2	1
Female	Sub 273	20	3	3	3	3	3	3	3	3	3	3	3	3	3	3	3	3	3	3	3	3	3	3	3	3	3	3	3	3	3	3	3	3	3	3	3	3	3	2	2	2	2	2	2	2	2	1	2
Female	Sub 274	19	1	2	1	1	2	2	4	4	4	4	2	2	4	4	2	4	2	4	5	4	4	5	5	5	2	4	4	2	4	4	4	4	4	2	4	4	2	1	1	3	1	0	0	3	4	1	2
Female	Sub 275	20	3	3	3	3	3	3	3	3	3	3	3	3	3	3	3	3	3	3	3	3	3	3	3	3	2	3	3	3	2	2	2	1	1	1	3	3	4	2	3	2	2	2	2	2	2	2	2
Female	Sub 276	19	3	4	4	2	3	3	3	3	3	3	3	4	4	5	5	5	2	4	5	5	5	4	3	5	1	2	4	4	2	1	1	1	1	1	3	4	3	3	0	2	2	2	0	3	4	2	2
Female	Sub 277	20	1	1	1	1	1	1	3	1	2	3	1	2	4	4	3	3	2	3	4	3	2	3	4	3	1	1	1	1	1	1	1	1	1	1	2	1	5	1	0	3	0	0	0	3	4	1	4
Female	Sub 278	22	4	2	2	3	4	4	5	3	4	4	3	4	5	5	5	3	4	3	5	5	5	4	5	5	3	4	4	4	3	3	3	4	4	4	4	3	2	2	1	2	3	2	1	3	1	2	2
Female	Sub 279	20	2	2	2	2	1	1	2	1	2	3	3	3	3	3	5	2	4	4	5	5	5	4	5	4	2	2	4	4	1	2	2	1	3	3	3	2	5	0	2	1	0	0	0	4	4	1	3
Female	Sub 280	18	3	2	2	2	3	2	2	2	3	4	3	3	4	4	5	3	4	4	4	4	4	5	5	4	3	3	3	3	3	3	3	3	3	3	3	3	3	0	0	4	0	0	0	4	4	1	2
Male	Sub 281	19	3	3	3	2	3	1	3	3	2	2	2	1	2	3	2	2	3	3	3	2	1	2	2	1	2	5	3	3	3	2	4	3	3	3	2	2	3	1	1	3	1	1	1	3	4	1	2
Female	Sub 282	19	4	3	4	4	3	2	4	4	2	3	2	3	4	4	4	2	3	3	4	4	4	3	3	4	3	4	3	3	2	2	2	3	2	2	3	3	4	1	1	2	1	1	1	2	3	2	2
Female	Sub 283	21	1	1	3	1	2	2	2	1	2	4	3	4	4	5	5	3	5	5	5	5	5	5	5	4	2	2	3	3	3	2	2	2	2	2	2	2	4	0	0	4	0	0	0	3	4	1	4
Male	Sub 284	20	3	3	3	3	3	3	3	3	3	3	3	3	3	3	3	3	3	3	3	3	3	3	3	3	3	3	3	3	3	3	3	3	3	3	3	3	3	1	1	1	2	2	2	4	4	0	4
Male	Sub 285	18	1	1	4	5	1	1	1	5	4	1	1	4	4	5	4	4	4	4	4	4	5	5	5	5	1	4	4	4	1	1	1	4	4	1	4	4	5	3	3	1	3	1	1	0	4	3	3
Male	Sub 286	18	3	3	3	3	3	3	3	3	2	2	3	2	4	4	4	5	4	4	4	4	2	5	5	4	1	1	1	1	1	1	1	1	1	1	4	4	3	2	0	4	0	0	0	4	4	0	3
Female	Sub 287	20	3	1	1	2	1	2	3	3	1	2	1	2	4	2	4	2	2	2	3	4	2	2	3	2	1	2	1	1	1	1	1	1	1	1	4	4	3	2	1	1	2	0	2	3	4	2	1
Female	Sub 288	18	3	3	3	3	3	3	3	3	3	3	3	3	3	3	3	3	3	3	3	3	3	3	3	3	3	3	3	3	3	3	3	3	3	3	3	3	3	2	2	2	2	2	2	2	2	1	4
Female	Sub 289	20	3	3	4	3	3	4	4	3	4	5	5	4	4	4	5	5	4	5	5	5	4	5	5	5	1	1	4	4	4	5	5	3	3	4	2	2	5	2	3	2	2	1	2	2	4	2	2
Male	Sub 290	19	2	2	2	2	1	1	2	2	1	2	1	2	2	3	3	2	3	3	4	3	3	3	3	3	1	3	1	4	1	1	1	1	1	1	1	1	5	0	0	4	0	0	0	4	4	0	2
Female	Sub 291	18	3	3	3	3	3	3	3	3	3	3	3	3	3	3	3	3	2	2	2	2	2	2	2	2	3	4	4	4	3	2	2	3	4	4	3	3	3	3	2	2	2	0	2	2	3	2	3
Female	Sub 292	19	3	3	3	3	3	3	3	3	3	3	3	3	3	3	3	3	3	3	3	3	3	3	3	3	3	3	3	3	3	3	3	3	3	3	3	3	3	2	2	2	2	1	1	2	2	2	2
Male	Sub 293	18	2	1	2	3	2	2	1	2	2	1	1	1	1	2	4	2	3	3	2	3	3	3	2	2	4	4	3	3	2	2	1	2	3	2	2	4	3	2	0	3	2	0	0	2	2	2	3
Female	Sub 294	19	3	3	3	3	3	3	4	3	2	2	3	3	4	4	4	3	2	2	3	4	2	4	4	2	3	4	4	3	3	3	3	3	3	3	3	3	3	2	2	2	2	2	2	2	2	2	2
Male	Sub 295	22	3	3	3	3	3	3	3	3	3	3	3	3	3	3	3	3	3	3	3	3	3	3	3	3	3	3	3	3	3	3	3	3	3	3	3	3	3	0	0	4	2	2	0	2	2	2	2
Male	Sub 296	18	3	3	3	3	3	3	3	3	3	3	3	3	2	3	3	3	3	3	3	4	4	2	2	3	1	5	3	4	1	1	1	5	4	1	2	2	4	0	0	2	1	0	0	3	4	0	4
Female	Sub 297	19	3	3	3	2	2	2	4	2	3	2	3	3	4	5	3	3	4	4	3	3	3	4	4	3	4	4	3	3	3	3	3	4	3	3	4	4	3	2	2	2	1	1	2	3	2	2	2
Male	Sub 298	18	3	3	3	3	3	3	3	3	3	3	3	3	3	4	4	3	3	3	3	3	3	3	3	4	1	4	3	3	2	2	2	3	3	1	2	2	4	2	0	4	1	0	0	4	4	0	2
Female	Sub 299	20	2	2	3	3	2	3	3	2	4	5	4	4	5	5	5	5	4	4	5	5	5	5	5	5	2	2	2	2	1	1	1	1	1	1	2	2	1	1	1	3	1	1	0	1	4	1	2
Male	Sub 300	20	3	3	3	3	3	3	3	3	3	3	3	3	3	3	3	3	3	3	3	3	3	3	3	3	3	3	3	3	3	3	3	3	3	3	3	3	3	2	2	2	2	2	2	2	2	1	1
Female	Sub 301	19	4	3	4	3	2	3	2	4	3	5	3	2	4	5	5	4	5	5	5	5	5	4	5	5	3	4	4	4	2	2	4	3	5	3	4	5	4	2	2	3	3	2	1	2	4	2	2
Male	Sub 302	19	1	1	1	1	1	1	2	1	2	2	1	1	2	2	4	2	1	1	1	1	1	1	1	1	1	1	1	1	1	1	1	1	1	1	1	1	1	0	0	2	2	2	2	2	4	2	2
Male	Sub 303	22	3	3	2	2	3	4	4	5	2	2	2	3	5	5	5	2	4	4	4	4	5	2	3	5	2	4	3	4	2	2	3	2	4	3	4	4	3	1	2	1	2	1	1	3	3	1	2
Male	Sub 304	19	1	1	1	1	2	1	2	2	2	1	1	2	3	2	2	1	2	1	2	1	2	3	2	3	3	1	4	3	3	4	3	2	1	4	4	4	4	1	2	2	0	0	0	1	4	3	2
Female	Sub 305	20	3	3	3	3	3	3	3	3	3	3	3	3	3	3	3	3	3	3	3	3	3	3	3	3	3	3	3	3	3	3	3	3	3	3	3	3	3	2	2	2	2	2	2	2	2	2	2
Female	Sub 306	18	1	1	1	1	1	1	1	1	1	1	1	1	1	1	1	1	1	1	1	1	1	1	1	1	1	1	1	1	1	1	1	1	1	1	1	1	5	2	1	4	0	0	0	4	4	0	4
Female	Sub 307	20	2	1	3	2	2	2	4	3	3	4	2	4	5	4	4	4	4	4	4	5	5	5	4	5	3	2	3	4	2	2	2	3	2	2	4	4	4	1	1	1	3	0	0	2	4	2	2
Male	Sub 308	18	1	1	1	1	1	2	2	1	2	2	1	1	2	2	3	2	1	1	2	2	2	3	1	1	2	3	3	3	1	1	1	1	1	1	3	2	3	1	1	3	2	2	2	2	4	2	2
Female	Sub 309	18	3	3	3	3	3	3	3	2	3	3	3	4	4	4	4	4	3	3	4	4	3	3	4	3	2	4	3	3	3	3	3	3	3	3	3	3	3	2	2	1	1	1	1	2	3	1	2
Male	Sub 310	22	3	3	3	3	3	3	3	3	3	3	3	3	3	3	3	3	3	3	3	3	3	3	3	3	3	4	4	4	4	4	3	3	4	3	3	3	3	2	1	3	2	2	1	3	2	1	1
Male	Sub 311	20	2	2	2	2	2	2	2	2	2	2	2	2	2	2	2	2	2	2	2	2	2	2	2	2	1	1	1	1	1	1	1	1	1	1	4	4	4	0	1	3	1	1	1	3	3	2	1
Female	Sub 312	20	3	1	1	1	1	1	2	1	1	3	1	1	2	2	1	1	2	1	2	2	3	3	2	3	1	1	1	1	1	1	1	1	1	1	1	1	1	0	0	2	1	0	1	4	4	1	2
Female	Sub 313	21	4	4	2	2	2	2	1	1	3	3	3	5	5	5	5	5	4	4	4	5	5	2	2	4	3	3	3	4	2	2	2	4	3	2	4	4	3	2	3	1	3	2	2	1	1	2	1
Female	Sub 314	20	1	1	1	1	1	1	2	2	1	2	1	1	2	2	2	2	2	2	2	2	2	2	2	2	2	2	2	2	2	2	2	2	2	2	1	3	4	1	1	2	1	1	1	2	2	2	2
Female	Sub 315	22	2	4	3	3	1	2	3	3	3	3	2	2	4	5	5	5	2	4	3	4	4	5	5	5	3	2	2	3	2	2	2	2	1	2	5	4	5	1	1	2	2	1	1	3	1	1	2
Male	Sub 316	20	2	2	1	2	1	1	2	2	1	2	1	1	4	3	2	2	2	2	2	2	1	2	1	1	2	4	1	2	2	1	1	1	1	1	1	2	5	1	0	3	3	3	0	4	4	1	1
Male	Sub 317	18	2	2	2	2	2	2	2	2	2	2	2	2	2	2	2	2	2	2	2	2	2	2	2	2	2	2	2	2	2	2	2	2	2	2	2	2	3	1	1	1	0	0	0	3	3	2	2
Male	Sub 318	19	3	3	3	3	2	2	2	2	2	2	2	2	3	3	2	2	3	3	3	3	3	2	2	2	2	2	3	3	3	2	3	2	3	2	3	2	3	1	2	2	1	3	2	2	2	2	2
Female	Sub 319	18	3	3	3	3	3	3	1	3	3	1	1	1	1	2	3	2	3	3	3	3	1	1	1	1	3	1	1	2	1	1	1	1	1	1	1	1	3	1	0	1	0	0	0	4	4	2	2
Female	Sub 320	18	3	4	2	1	4	3	5	4	4	3	3	4	5	5	5	5	5	5	5	4	5	5	5	5	2	1	3	4	1	1	1	2	3	1	5	5	5	2	1	1	0	0	0	4	4	2	2
Female	Sub 321	20	1	1	1	1	1	1	4	2	3	3	1	2	4	5	5	2	4	3	5	4	4	5	5	5	1	2	3	4	1	1	2	1	1	1	1	3	5	2	1	2	2	0	2	4	4	2	1
Male	Sub 322	18	1	1	1	1	1	1	1	1	1	1	1	1	1	1	1	1	2	2	2	3	2	1	2	1	2	4	4	3	3	3	4	1	1	1	2	3	2	1	1	1	1	1	0	1	2	2	2
Male	Sub 323	19	3	3	1	2	2	3	4	4	2	4	2	3	4	5	5	3	4	4	3	4	2	4	4	3	2	4	3	4	3	2	1	1	2	2	3	4	4	3	1	3	2	0	0	3	4	2	3
Female	Sub 324	20	3	3	3	3	3	3	3	3	3	3	3	3	3	3	3	3	3	3	3	3	3	3	3	3	3	3	3	3	3	3	3	3	3	3	3	4	3	3	3	2	2	2	2	1	4	3	1
Female	Sub 325	20	3	4	4	4	3	4	5	4	3	4	3	4	5	5	5	4	4	5	5	4	3	4	4	5	2	5	4	5	1	5	5	1	2	1	4	3	5	2	2	1	3	2	3	2	2	1	2
Female	Sub 326	21	1	1	1	1	2	1	3	1	3	4	1	1	4	2	4	1	2	3	4	3	3	4	4	3	1	1	3	3	1	1	1	1	1	1	3	1	2	2	1	1	2	0	1	3	4	2	2
Female	Sub 327	20	1	1	1	1	1	1	2	1	3	3	1	3	3	4	4	3	4	4	3	4	4	3	4	4	3	3	3	3	3	2	2	2	2	2	3	3	4	2	2	2	3	2	0	3	1	2	2
Female	Sub 328	20	1	2	2	2	1	1	4	2	2	4	1	2	4	5	2	2	3	4	4	3	5	2	3	2	2	2	1	2	2	1	1	1	1	2	3	3	4	1	2	2	2	2	2	2	2	2	2
Male	Sub 329	19	2	2	2	2	2	2	2	2	2	2	2	2	2	2	2	2	2	2	2	2	2	2	2	2	2	2	2	2	2	2	2	2	2	2	2	2	2	1	1	1	1	1	1	2	2	2	2
Female	Sub 330	21	2	2	2	2	1	1	2	2	2	2	1	2	2	2	2	2	2	2	3	2	2	2	2	2	2	4	2	4	2	2	2	2	2	2	2	2	3	2	1	3	0	0	0	3	4	2	2
Female	Sub 331	19	1	1	1	1	2	1	2	2	4	2	2	2	2	2	3	4	2	3	3	4	3	3	2	2	2	3	3	4	2	2	2	2	2	2	2	3	4	2	1	2	2	2	1	2	3	2	1
Female	Sub 332	18	1	3	3	1	3	3	3	3	3	4	2	3	4	4	4	4	4	4	4	4	3	4	4	4	3	3	3	3	1	1	2	2	1	1	3	3	4	1	1	2	2	0	0	4	4	2	2
Female	Sub 333	23	2	4	4	3	3	3	3	3	4	5	2	4	4	5	4	2	4	4	4	5	5	3	5	5	3	5	4	2	1	1	1	2	2	1	3	4	5	2	1	3	1	1	2	3	4	1	2
Female	Sub 334	19	4	3	3	4	4	4	5	4	4	5	5	4	4	5	5	5	4	4	4	4	4	4	4	4	4	3	3	3	2	2	2	2	3	2	3	3	3	1	1	3	2	1	2	3	4	2	2
Female	Sub 335	22	1	3	3	1	1	1	5	4	5	4	1	1	5	5	5	1	3	4	5	1	4	5	1	3	1	5	3	2	3	1	1	3	1	1	3	1	5	3	0	2	0	0	0	4	4	2	2
Female	Sub 336	20	3	3	2	2	3	3	4	2	4	3	2	2	3	4	4	3	3	4	4	2	4	4	3	3	2	4	4	2	2	2	2	2	2	1	2	3	4	2	1	3	2	1	2	2	4	2	2
Female	Sub 337	18	3	3	3	3	3	4	4	4	5	5	3	5	5	5	5	5	5	5	5	5	5	4	5	5	1	4	4	1	1	1	1	1	1	1	3	3	1	3	1	2	0	2	0	3	4	0	2
Female	Sub 338	18	3	3	3	3	3	3	3	3	3	3	3	3	3	3	3	3	3	3	3	3	2	3	2	2	2	3	4	2	1	1	1	1	1	1	2	3	4	2	2	2	2	2	0	3	4	2	2
Female	Sub 339	20	2	3	3	3	2	3	4	4	3	4	3	3	4	5	4	4	4	4	5	4	4	4	5	3	3	4	4	4	2	2	2	3	4	2	2	3	4	2	1	3	1	0	1	3	4	1	2
Male	Sub 340	19	3	3	3	2	4	3	4	1	4	3	1	3	4	4	4	4	4	4	4	5	4	4	2	4	2	2	3	4	2	2	2	1	1	1	4	4	4	1	1	3	2	1	2	3	4	2	2
Female	Sub 341	20	3	3	3	3	3	3	3	3	3	3	3	3	3	3	3	3	3	3	3	3	3	3	3	3	2	2	2	2	2	1	1	2	1	1	1	1	4	3	1	3	3	1	3	3	4	2	2
Female	Sub 342	20	3	3	3	3	2	2	3	2	3	3	2	3	4	4	4	4	4	4	5	5	5	4	4	4	4	4	3	4	3	3	4	4	2	2	4	4	4	2	2	3	1	1	1	2	2	3	2
Female	Sub 343	22	2	2	3	1	1	2	4	3	3	5	2	3	4	5	5	4	3	3	5	2	3	4	4	3	2	2	2	2	1	1	1	1	1	1	2	2	5	3	1	1	0	1	0	3	4	0	3
Female	Sub 344	18	1	1	1	1	1	1	1	1	1	1	1	1	1	1	1	1	1	1	1	1	1	1	1	1	1	1	1	1	1	1	1	1	1	1	1	1	1	2	2	2	1	1	1	2	4	2	2
Male	Sub 345	19	1	1	1	1	1	1	2	2	2	2	1	2	3	4	3	3	2	3	3	3	4	2	3	4	1	1	1	1	2	1	1	2	2	1	2	2	5	1	0	3	0	0	0	3	4	0	2
Female	Sub 346	18	3	2	2	1	2	2	2	1	1	2	2	2	4	4	4	3	4	4	4	4	3	4	4	4	1	1	2	2	1	1	1	1	1	1	1	1	5	1	0	3	0	0	0	4	4	0	2
Female	Sub 347	18	4	5	5	5	1	5	5	5	5	5	1	3	3	5	5	5	5	5	5	5	5	5	5	5	1	1	3	1	1	1	1	1	3	3	2	2	2	2	0	3	2	2	0	3	4	1	1
Male	Sub 348	19	3	3	3	3	3	3	3	3	3	3	3	3	3	3	3	3	3	3	3	3	3	3	3	3	3	3	3	3	3	3	3	3	3	3	3	3	3	1	1	2	3	0	0	2	2	2	2
Female	Sub 349	18	3	3	3	3	3	3	5	3	4	5	4	5	5	5	5	5	5	5	5	5	5	5	5	5	2	4	4	2	1	1	2	2	2	2	5	3	4	2	1	3	2	2	1	2	4	2	2
Male	Sub 350	19	1	1	1	1	1	1	1	1	1	1	1	1	1	1	1	1	1	1	1	1	1	1	1	1	1	1	1	1	1	1	1	1	1	1	1	1	5	0	0	4	0	0	0	4	2	0	4
Male	Sub 351	18	2	3	3	3	1	1	4	3	2	2	1	2	4	5	4	2	2	2	2	2	2	4	2	2	2	3	1	2	2	1	1	1	1	1	1	2	5	0	3	2	1	1	1	1	2	2	2
Female	Sub 352	19	3	4	4	3	3	3	4	4	3	3	3	3	4	4	4	3	3	3	4	3	4	4	4	3	3	3	3	3	3	3	3	3	3	3	3	3	3	2	1	2	1	1	1	3	2	2	2
Female	Sub 353	19	3	2	2	3	3	3	4	2	2	4	3	2	4	4	5	4	2	2	4	5	4	4	2	5	3	4	2	4	3	4	4	3	4	4	2	3	5	1	0	3	4	4	1	0	2	2	1
Male	Sub 354	19	1	2	1	2	2	2	2	2	3	3	2	2	2	4	4	2	2	2	2	2	2	2	2	2	2	3	3	2	2	2	1	2	2	2	2	2	5	2	2	3	0	0	0	4	4	2	2
Female	Sub 355	21	1	1	1	1	1	1	1	1	1	1	1	1	2	1	4	3	3	4	3	4	1	3	5	3	2	2	2	2	3	2	2	2	2	2	1	1	4	1	0	2	2	0	0	4	4	0	3
Female	Sub 356	22	2	3	3	3	3	4	4	4	4	5	3	5	4	5	5	5	4	4	5	4	4	4	5	5	2	3	2	4	2	2	2	1	2	2	2	2	4	2	0	2	0	0	0	4	4	0	2
Male	Sub 357	20	1	1	1	1	1	1	3	1	3	3	1	2	4	5	5	4	2	4	4	4	4	4	5	4	1	1	2	1	1	1	1	1	1	1	1	1	5	2	1	3	0	0	0	4	4	2	2
Male	Sub 358	18	1	1	1	1	1	1	1	1	1	1	1	1	1	1	1	1	1	1	1	1	1	1	1	1	1	1	1	1	1	1	1	1	1	1	1	1	1	2	0	4	4	0	0	4	4	0	4
Female	Sub 359	21	1	2	2	2	2	2	4	4	3	4	1	1	4	5	4	4	4	4	5	4	4	4	5	4	3	3	4	4	2	2	2	1	1	2	2	2	4	1	1	3	3	3	2	4	3	1	2
Female	Sub 360	20	2	2	2	2	2	3	4	4	5	5	2	2	4	5	5	4	2	2	2	2	2	5	5	5	4	4	4	4	2	2	2	2	2	2	4	4	3	2	2	2	1	1	1	2	4	2	1
Female	Sub 361	22	1	1	1	1	1	1	1	1	1	4	2	2	3	5	4	4	5	5	5	4	5	4	5	4	1	1	4	1	1	1	1	1	1	1	4	2	1	2	0	4	3	3	0	0	4	1	2
Female	Sub 362	20	3	3	3	3	3	3	3	2	2	2	3	2	4	4	4	5	4	4	5	5	4	5	5	4	2	4	4	4	3	3	3	3	2	2	4	3	3	2	2	2	2	2	2	2	4	2	2
Male	Sub 363	24	3	2	2	2	2	2	2	2	2	2	2	2	2	2	2	2	2	4	5	3	2	3	4	2	1	1	3	1	1	1	1	1	1	1	1	1	5	1	1	1	2	2	2	2	4	1	1
Male	Sub 364	20	3	3	3	3	3	3	3	3	3	3	3	3	3	3	3	3	4	4	4	4	4	4	4	4	4	4	4	4	2	3	3	3	3	3	4	4	3	2	2	2	0	0	0	2	4	2	2
Male	Sub 365	18	2	3	2	4	3	1	2	2	3	3	2	3	5	3	2	4	3	3	1	4	4	3	3	4	1	2	3	4	2	2	2	2	2	2	2	2	4	2	2	3	3	2	1	2	4	2	2
Male	Sub 366	18	2	2	2	2	2	2	2	2	2	5	2	2	5	5	5	5	2	2	2	2	2	2	2	2	2	5	3	3	2	2	2	2	2	2	3	2	2	3	2	2	2	2	2	1	1	2	2
Female	Sub 367	21	3	1	1	1	1	1	3	2	2	2	1	1	2	2	2	2	2	2	4	4	3	2	2	2	2	2	3	3	2	2	2	2	2	2	3	3	1	2	2	2	2	1	0	1	2	2	1
Male	Sub 368	20	1	3	2	2	5	1	2	1	3	3	2	3	2	2	1	3	2	2	2	2	2	3	2	1	5	3	1	3	2	2	2	2	2	2	2	2	5	2	4	1	0	1	2	2	4	4	2
Female	Sub 369	19	3	2	1	3	3	2	3	1	2	1	1	2	4	4	2	1	3	4	4	3	5	5	3	5	3	5	4	3	3	2	2	1	5	3	2	3	4	1	2	2	0	0	2	3	3	2	2
Male	Sub 370	18	1	1	1	1	2	1	1	1	1	2	2	2	4	3	4	2	2	2	4	2	3	2	2	2	2	4	3	2	4	2	1	2	2	1	1	2	5	2	2	2	3	1	1	3	4	2	2
Female	Sub 371	20	3	3	2	2	3	3	3	2	3	3	3	3	3	3	3	4	3	3	3	3	3	3	4	3	3	4	4	4	2	2	2	2	1	1	3	4	3	2	2	3	0	0	0	3	4	1	2
Male	Sub 372	19	1	1	1	1	2	2	2	3	3	4	1	1	3	4	4	3	4	4	4	3	4	3	4	3	1	3	3	3	1	1	1	1	1	1	1	3	4	1	2	2	2	2	1	3	3	2	2
Male	Sub 373	18	1	1	1	1	1	1	1	1	3	3	1	2	4	5	3	2	2	3	1	1	2	3	4	2	1	3	1	1	1	1	1	2	1	1	1	2	1	0	2	4	3	0	0	2	4	1	3
Male	Sub 374	20	3	3	3	3	3	3	3	3	3	3	3	3	3	3	3	3	3	3	3	3	3	3	3	3	2	2	2	2	2	2	2	2	2	2	2	2	2	0	0	2	2	2	1	2	2	2	2
Male	Sub 375	19	3	3	3	3	3	3	3	3	3	3	3	3	3	3	3	3	3	3	3	3	3	3	3	3	3	3	3	3	3	3	3	3	3	3	3	3	3	1	1	4	0	1	0	2	4	1	1
Male	Sub 376	18	3	3	3	3	3	3	3	3	3	3	3	3	3	3	3	3	5	5	5	5	3	3	3	3	5	5	1	3	2	3	3	4	4	3	4	4	2	2	2	2	0	0	0	3	4	0	1
Male	Sub 377	18	5	5	5	5	5	5	5	5	5	5	5	5	5	5	5	5	4	3	3	3	3	4	4	5	4	3	2	3	4	3	3	4	4	3	4	5	5	3	3	0	0	0	0	4	4	2	1
Female	Sub 378	19	3	2	2	2	4	4	4	4	2	2	2	2	4	5	5	2	4	4	4	4	3	4	5	3	2	4	4	4	2	2	3	3	4	3	1	2	3	1	0	4	1	0	1	4	4	0	3
Male	Sub 379	19	3	3	3	3	3	3	3	3	3	3	3	3	3	3	3	3	3	3	3	3	3	3	3	3	3	3	3	3	3	3	3	3	3	3	3	3	3	1	1	3	1	1	1	2	4	2	2
Female	Sub 380	21	3	3	3	3	3	3	4	4	4	4	4	4	4	5	5	3	5	4	4	4	4	4	5	4	2	3	4	3	2	2	2	2	2	2	3	3	4	2	1	3	2	2	2	3	3	1	2
Female	Sub 381	19	3	3	3	3	3	3	2	3	3	3	3	2	3	2	3	3	3	2	3	2	2	3	3	2	2	2	1	2	2	1	1	2	1	1	1	1	4	1	1	3	1	0	0	3	4	1	1
Male	Sub 382	19	1	1	1	1	1	1	1	1	1	1	1	1	3	4	1	1	1	3	4	1	1	1	1	1	3	4	2	2	1	4	4	4	3	1	2	2	5	2	1	4	0	0	0	0	4	2	2
Female	Sub 383	20	3	2	3	1	4	4	5	4	1	2	2	3	4	5	3	1	5	4	4	2	4	3	4	4	1	1	1	2	1	2	1	1	1	1	2	1	4	2	1	3	0	0	1	3	4	1	3
Female	Sub 384	19	3	3	3	3	3	3	4	3	4	4	3	3	4	4	4	4	3	4	3	3	5	4	4	4	2	2	3	3	2	2	2	2	2	2	3	3	4	2	2	2	2	2	2	2	3	2	2
Male	Sub 385	18	1	1	2	1	2	2	1	2	1	2	2	1	1	2	2	1	2	2	3	4	4	4	4	3	1	3	1	1	1	1	1	1	1	1	1	2	1	1	0	2	3	0	1	3	4	0	4
Female	Sub 386	19	3	3	3	3	3	3	3	3	3	3	3	3	3	3	3	3	3	3	3	3	3	3	3	3	3	4	4	4	3	3	3	3	2	2	2	3	3	3	2	2	1	1	0	1	1	2	2
Female	Sub 387	21	2	2	2	3	2	2	2	2	3	3	2	2	4	4	3	2	3	2	3	3	3	3	3	3	2	3	4	4	2	2	2	3	2	2	3	3	2	2	1	2	2	2	2	1	4	2	2
Female	Sub 388	20	4	4	3	3	2	2	2	2	4	2	2	2	4	4	3	3	3	4	3	3	4	4	4	4	3	4	4	4	2	4	4	4	4	4	4	4	5	2	2	2	1	0	0	2	4	1	1
Female	Sub 389	22	1	1	1	1	1	2	3	1	3	4	1	1	5	4	3	1	4	4	2	5	5	4	5	5	1	1	1	4	1	1	1	2	4	1	1	1	2	0	2	1	3	2	0	3	4	1	1
Male	Sub 390	18	3	4	4	2	3	3	3	4	3	4	2	4	4	5	4	4	4	4	4	4	2	1	3	4	2	4	4	3	2	2	2	2	2	2	4	4	3	4	1	4	0	0	1	3	3	1	1
Female	Sub 391	18	3	3	3	3	3	3	3	3	3	3	3	3	3	3	3	3	3	3	3	3	3	3	3	3	3	3	3	3	3	3	3	3	3	3	4	4	4	1	1	2	0	0	0	4	4	1	3
Male	Sub 392	21	1	2	1	2	1	1	2	1	1	2	2	1	1	1	3	1	1	2	2	3	1	1	2	1	2	1	1	2	1	2	1	2	1	1	3	2	4	1	1	1	3	0	1	2	3	2	2
Female	Sub 393	23	3	3	2	4	3	4	4	3	3	4	4	4	4	5	4	5	4	4	5	5	5	4	5	4	3	4	3	3	4	4	2	4	3	4	3	3	3	0	2	3	1	0	0	3	3	2	2
Female	Sub 394	19	4	4	2	2	2	2	2	2	2	2	1	3	1	2	2	2	5	5	5	5	4	3	5	1	3	4	4	4	3	4	3	4	4	3	1	1	5	1	0	4	0	0	0	4	4	0	4
Male	Sub 395	17	3	2	2	4	3	2	4	3	2	4	1	2	2	3	2	3	2	3	4	3	4	4	4	3	2	3	3	4	2	2	2	2	3	2	2	1	4	2	1	3	0	0	1	2	4	1	2
Male	Sub 396	18	2	2	2	2	2	1	4	2	3	2	3	3	4	4	3	3	3	2	3	3	3	3	3	3	2	2	2	2	1	1	1	1	1	1	2	2	4	1	2	2	1	0	0	3	4	2	2
Female	Sub 397	18	1	3	2	3	3	3	3	3	3	3	1	3	4	5	4	3	4	3	3	3	4	4	4	3	1	2	2	2	1	1	1	1	1	1	1	1	5	2	1	3	0	0	0	3	4	0	3
Female	Sub 398	21	3	3	3	3	2	2	2	2	3	3	2	2	3	4	4	2	3	3	3	3	2	3	4	3	2	3	2	2	2	2	2	2	2	2	3	3	4	2	1	1	0	0	1	3	4	1	2
Female	Sub 399	23	3	4	3	2	1	1	2	2	4	5	1	2	2	4	5	3	4	4	5	5	2	4	4	4	3	4	4	4	2	1	3	2	2	1	1	3	5	2	2	1	3	1	3	2	4	2	1
Female	Sub 400	20	1	1	1	1	1	1	3	3	2	2	1	2	4	4	4	2	2	2	2	2	4	2	1	2	2	2	2	3	2	1	1	1	1	1	2	3	4	2	0	4	2	1	0	3	4	0	4
Female	Sub 401	20	1	4	3	3	3	3	4	4	3	4	3	4	4	5	5	4	4	4	4	3	4	4	5	4	1	3	3	1	1	1	1	1	2	1	3	3	4	2	0	3	0	0	0	3	4	0	2
Male	Sub 402	19	3	3	3	3	3	3	2	1	3	4	2	2	2	2	3	4	4	2	3	2	4	4	2	2	4	4	3	3	3	1	2	3	4	2	3	3	3	3	1	2	2	0	0	3	4	1	2
Female	Sub 403	22	2	2	3	2	3	2	2	4	4	3	4	3	4	3	3	3	3	2	2	2	2	2	2	3	2	1	2	2	2	2	3	2	2	3	2	2	2	1	3	1	2	2	2	2	2	1	1
Female	Sub 404	20	2	2	4	1	4	1	5	2	3	5	2	3	5	5	5	2	3	4	5	2	5	2	5	3	5	5	3	3	3	1	1	2	1	1	2	4	4	2	1	2	1	0	1	3	4	2	2
Male	Sub 405	18	1	1	1	1	1	1	1	1	1	1	1	1	1	1	1	1	1	1	1	1	1	1	1	1	1	1	1	1	1	1	1	1	1	1	1	1	5	0	0	4	0	0	0	2	2	2	2
Male	Sub 406	20	1	1	1	1	1	1	1	1	1	1	1	1	1	1	1	1	1	1	1	1	1	1	1	1	1	1	1	1	1	1	1	1	1	1	1	1	5	0	0	2	0	0	0	3	2	1	4
Male	Sub 407	18	1	1	1	1	1	1	1	1	4	1	1	4	4	1	4	1	1	4	4	2	4	4	1	4	1	1	1	1	1	1	1	1	1	1	1	4	5	2	2	2	2	0	0	1	4	1	2
Male	Sub 408	21	2	2	2	2	1	1	1	1	2	1	1	1	2	2	1	1	1	1	1	1	1	1	1	1	1	2	1	2	1	1	1	1	1	1	1	1	1	0	0	4	0	0	0	1	4	2	2
Female	Sub 409	23	3	2	3	1	2	2	5	2	3	2	2	5	5	4	5	5	4	2	2	5	2	4	2	5	4	4	4	4	4	1	2	1	4	1	4	4	5	1	0	4	2	2	0	4	4	2	3
Female	Sub 410	23	1	1	1	2	1	2	3	1	2	2	1	2	3	2	2	1	1	1	2	1	2	2	1	2	4	4	4	4	3	2	4	3	4	3	4	4	3	2	2	2	0	0	0	3	4	2	2
Female	Sub 411	19	1	1	1	1	1	1	1	1	1	1	1	1	1	1	1	1	1	1	1	1	1	1	1	1	1	1	1	1	1	1	1	1	1	1	1	1	5	0	0	4	0	0	0	4	4	0	4
Male	Sub 412	18	1	3	3	2	4	3	2	3	2	3	1	4	3	3	1	3	3	1	4	4	3	1	2	2	3	3	3	3	2	3	1	3	3	3	3	2	3	1	1	3	1	1	2	1	2	1	3
Female	Sub 413	19	1	2	1	2	1	2	4	3	2	4	1	1	4	4	4	3	3	2	3	4	4	3	4	3	2	3	4	4	1	1	1	1	1	1	1	1	4	2	3	1	0	0	3	2	4	3	2
Female	Sub 414	22	1	1	1	1	1	1	2	1	1	2	1	1	2	2	2	1	2	3	2	2	2	2	2	2	2	3	2	2	2	1	1	1	1	1	1	1	1	2	1	3	1	0	1	3	4	1	2
Male	Sub 415	18	1	1	2	1	1	1	1	1	2	3	2	4	5	3	5	2	4	4	2	3	2	3	1	2	4	4	4	4	3	4	4	4	4	3	3	4	3	1	0	4	0	0	0	3	4	1	2
Male	Sub 416	21	1	1	1	1	1	1	1	1	1	1	1	1	1	1	1	1	1	1	1	1	1	1	1	1	1	1	1	1	1	1	1	1	1	1	1	1	3	0	0	4	0	0	0	4	4	0	4
Female	Sub 417	18	2	1	2	1	1	2	2	3	2	2	1	3	2	2	2	1	1	1	2	1	2	1	1	3	1	1	1	2	2	1	1	1	1	1	2	1	1	2	0	3	2	0	1	3	4	1	1
Male	Sub 418	19	3	3	3	3	3	3	3	3	3	3	3	3	3	3	3	3	2	2	2	2	2	2	2	2	1	2	2	2	1	1	1	1	1	1	2	1	5	2	1	0	0	0	1	3	4	1	2
Male	Sub 419	20	2	2	1	2	1	1	2	1	1	1	1	2	2	2	2	1	1	1	1	2	1	1	1	1	1	1	1	1	1	1	1	1	1	1	1	1	5	2	1	3	0	0	0	4	4	0	2
Female	Sub 420	21	2	2	2	1	1	1	2	2	2	2	1	2	2	4	4	3	4	4	4	4	2	4	5	2	2	3	3	4	2	2	2	1	2	2	2	2	4	1	0	3	3	1	0	4	4	1	2
Male	Sub 421	18	1	1	1	1	1	1	1	1	1	1	1	2	3	4	3	1	1	2	2	1	2	4	1	2	1	5	1	1	1	1	1	4	1	1	2	4	5	0	0	4	0	0	0	4	4	0	4
Male	Sub 422	18	1	1	1	1	1	1	1	1	2	1	2	1	4	3	4	1	1	1	1	1	1	1	1	2	1	1	1	1	1	1	1	1	1	1	1	1	5	2	0	4	0	0	0	4	4	0	4
Male	Sub 423	19	3	3	4	3	3	4	3	4	3	4	3	3	5	3	3	4	3	4	3	4	2	4	2	3	2	2	3	2	2	2	2	2	2	2	2	3	3	3	1	2	1	0	0	1	3	2	2
Female	Sub 424	19	3	1	1	3	1	1	2	3	2	2	3	3	2	2	3	1	3	3	2	2	4	2	2	2	3	3	2	2	2	2	2	3	2	3	2	2	4	2	1	2	2	2	1	3	2	1	2
Male	Sub 425	20	1	3	2	4	1	3	2	2	2	2	4	4	5	5	5	5	3	2	5	5	4	5	3	3	3	4	1	3	3	2	1	3	2	3	5	5	5	2	2	1	2	1	2	2	4	2	2
Female	Sub 426	19	4	3	3	4	2	3	4	4	3	4	4	4	5	4	4	4	3	4	4	4	5	4	5	4	3	2	2	3	2	2	2	3	4	3	3	3	4	1	1	1	2	1	1	3	1	2	2
Male	Sub 427	19	3	3	3	3	3	3	3	3	3	3	3	3	3	3	3	3	3	3	3	3	3	3	3	3	3	3	3	3	3	3	3	3	3	3	3	3	3	1	0	4	3	0	0	1	2	1	1
Female	Sub 428	21	2	3	3	3	3	3	4	3	3	2	3	3	4	4	2	3	2	2	3	4	2	4	2	2	3	2	2	3	3	3	3	2	3	3	3	3	4	2	3	1	1	1	2	1	3	2	2
Male	Sub 429	19	2	2	3	4	2	2	3	5	4	2	2	2	3	2	2	3	2	3	3	3	3	2	3	4	3	2	2	2	1	1	1	3	1	2	2	2	3	2	1	1	0	0	1	3	3	1	1
Female	Sub 430	20	2	3	3	3	3	3	2	3	5	5	3	3	5	5	5	5	5	5	5	5	4	5	5	3	3	3	4	5	2	1	4	1	4	4	4	2	5	1	3	1	2	2	3	0	1	2	2
Male	Sub 431	18	1	2	2	1	2	3	2	2	2	2	2	2	3	3	3	3	4	4	4	4	2	4	4	3	2	2	2	4	2	2	2	2	2	2	3	3	3	1	0	1	0	0	1	1	4	1	1
Male	Sub 432	19	1	2	2	2	1	2	4	1	1	2	1	1	4	2	4	2	2	2	4	2	4	4	2	3	2	2	4	3	1	1	1	1	1	1	2	2	3	1	3	3	2	2	1	3	3	1	1
Female	Sub 433	20	1	1	1	1	1	1	2	1	1	1	1	1	2	3	2	2	2	1	1	1	2	1	2	2	1	1	1	4	1	1	1	1	1	1	1	1	5	2	2	1	0	0	1	2	4	2	2
Female	Sub 434	22	1	1	1	2	1	1	3	3	1	2	1	1	4	4	4	3	1	4	1	4	5	4	5	4	1	4	3	3	1	1	1	1	1	1	2	1	4	2	1	4	1	0	0	2	4	1	2
Female	Sub 435	18	3	3	3	3	3	3	4	3	4	3	4	3	3	4	4	3	3	3	3	3	4	3	4	3	2	3	2	2	2	2	2	2	2	2	2	3	4	2	1	3	2	2	1	3	4	1	2
Female	Sub 436	19	3	1	1	3	1	1	3	3	3	2	3	3	3	2	3	3	3	3	2	3	3	3	2	3	1	3	3	3	1	1	1	1	1	1	1	1	5	2	0	4	0	0	0	3	4	1	2
Male	Sub 437	19	2	1	1	1	1	2	1	2	2	2	2	1	2	1	2	1	2	1	2	1	2	1	2	1	2	1	2	1	2	1	2	1	2	1	2	1	5	1	1	1	1	1	1	3	3	1	2
Male	Sub 438	23	3	2	4	3	2	4	4	4	4	5	2	3	4	5	4	5	3	4	5	4	2	4	3	2	2	4	3	3	2	2	2	1	2	2	2	4	3	2	2	2	3	2	1	1	3	1	2
Female	Sub 439	23	2	2	2	2	3	2	2	3	2	2	3	2	2	3	2	2	3	3	2	2	2	2	3	2	3	2	2	3	2	2	2	2	2	2	2	3	3	1	2	1	2	3	3	1	2	2	2
Male	Sub 440	19	1	1	1	1	1	1	1	1	1	1	1	1	1	1	1	1	5	5	5	4	4	4	4	4	4	4	4	4	4	4	4	4	4	4	1	1	1	4	4	0	0	0	0	2	1	2	2
Female	Sub 441	23	2	4	5	3	2	2	4	4	3	3	4	4	5	5	5	4	2	2	4	4	5	5	5	5	3	4	4	3	2	2	1	1	2	2	4	5	4	2	2	2	3	1	1	3	4	2	1
Female	Sub 442	19	1	1	1	1	1	1	2	2	2	2	1	1	2	2	2	2	2	2	2	2	2	2	2	2	1	3	2	1	1	1	1	2	1	1	1	1	4	2	0	2	0	0	0	3	4	2	2
Female	Sub 443	24	3	3	3	3	3	3	3	3	3	3	3	3	3	3	3	3	5	5	5	5	5	5	5	5	2	2	4	2	3	2	2	3	4	3	3	3	3	2	2	2	2	2	2	2	2	1	2
Female	Sub 444	19	2	2	2	2	2	2	2	2	2	2	2	2	2	2	2	2	2	2	2	2	2	2	2	2	2	2	2	2	2	2	2	2	2	2	4	4	4	2	2	2	2	2	2	2	2	1	1
Female	Sub 445	20	1	2	1	3	2	2	2	2	3	3	3	2	4	3	4	4	2	2	3	3	3	2	4	2	2	3	4	4	3	2	3	3	4	3	2	2	2	1	0	4	0	0	0	3	4	1	3
Female	Sub 446	18	1	1	1	2	2	2	4	4	4	4	3	3	4	5	4	4	4	4	4	4	4	4	4	4	2	4	4	4	2	2	2	2	4	2	3	3	4	2	0	4	0	0	0	4	4	1	2
Female	Sub 447	18	1	2	3	3	2	3	3	2	2	3	2	3	4	4	4	3	3	3	3	4	4	4	4	3	2	1	3	3	1	1	1	2	2	1	2	2	4	1	1	3	0	0	0	3	4	1	3
Female	Sub 448	19	2	2	2	2	2	2	2	2	2	2	2	2	2	2	2	2	2	2	2	2	2	2	2	2	2	2	2	2	2	2	2	2	2	2	2	2	2	1	1	2	2	2	2	1	1	1	2
Female	Sub 449	24	3	3	3	3	3	3	3	3	4	3	3	3	3	5	4	3	3	3	3	3	3	3	3	3	3	3	3	3	3	3	3	3	3	3	3	3	3	2	2	2	0	2	2	2	4	2	2
Male	Sub 450	20	2	2	2	2	4	2	4	2	1	2	1	2	4	4	5	4	4	5	4	3	4	3	4	4	1	1	1	1	1	1	1	1	1	1	2	4	5	1	2	2	2	2	2	1	3	2	2
Female	Sub 451	24	3	3	3	3	3	3	3	3	3	3	3	3	3	3	4	3	3	3	2	3	3	2	2	3	3	4	2	2	2	2	2	2	2	2	3	3	4	1	0	3	0	0	0	4	3	1	2
Male	Sub 452	18	3	2	3	2	2	2	3	3	3	2	3	3	3	3	4	3	3	3	4	2	3	4	3	2	2	2	2	2	2	1	1	1	1	2	3	3	4	1	0	3	3	3	0	3	3	1	3
Female	Sub 453	20	3	2	2	3	4	3	5	5	4	5	4	5	5	5	5	4	5	5	5	5	5	5	5	5	3	5	2	5	1	1	1	2	2	1	2	2	5	1	1	2	0	0	0	3	4	1	2
Female	Sub 454	18	1	1	1	1	1	1	2	3	1	1	1	2	4	4	3	1	3	3	5	1	3	2	3	3	1	1	2	1	1	1	1	1	1	1	1	2	1	2	0	4	0	0	0	1	4	0	1
Female	Sub 455	21	1	1	1	1	1	1	2	1	4	1	1	2	3	4	2	3	4	4	4	4	2	2	4	2	2	3	3	2	1	1	1	1	2	1	1	1	4	2	0	3	0	0	0	4	4	1	3
Female	Sub 456	19	1	1	2	3	1	1	2	3	2	4	1	3	4	5	4	4	3	4	3	5	3	2	3	4	1	2	1	2	1	1	1	4	1	2	2	2	5	2	1	3	0	0	0	4	4	1	1
Female	Sub 457	22	3	2	2	1	1	1	4	4	4	4	1	2	5	5	5	3	4	4	5	5	3	4	5	3	2	3	4	4	1	1	2	1	3	1	4	4	5	1	1	4	3	3	3	1	4	2	1
Male	Sub 458	18	1	1	1	1	1	1	2	1	2	2	1	1	1	1	2	2	1	1	1	2	2	2	1	1	1	5	1	1	1	1	1	1	1	1	1	1	5	2	2	3	1	0	0	4	4	1	1
Male	Sub 459	18	5	5	5	5	5	5	5	5	5	5	5	5	5	5	5	5	5	5	5	5	5	5	5	5	1	1	1	1	1	1	1	1	1	1	1	1	5	1	0	3	0	0	0	4	4	0	4
Female	Sub 460	19	2	2	3	3	2	2	3	3	4	4	3	3	3	4	4	3	4	4	4	4	4	4	4	4	3	4	4	3	3	3	3	3	3	2	3	4	4	2	1	3	1	2	1	3	3	1	1
Female	Sub 461	19	3	3	3	3	3	3	3	3	2	2	2	2	3	2	2	2	2	2	2	2	4	4	2	3	1	3	3	3	1	1	1	2	1	2	3	3	5	1	1	3	2	2	0	3	4	0	4
Female	Sub 462	19	2	3	3	3	1	2	4	4	4	4	3	3	4	5	4	4	4	4	4	4	3	4	4	4	4	5	4	3	4	3	3	2	3	2	3	4	3	2	1	1	1	1	0	3	4	2	2
Female	Sub 463	19	2	2	2	2	2	2	2	2	2	2	2	2	2	2	2	2	2	2	2	2	2	2	2	2	2	1	2	1	2	3	2	2	2	2	2	3	3	2	2	2	1	1	1	1	4	1	2
Male	Sub 464	19	3	3	3	3	3	3	3	3	3	3	3	3	3	3	3	3	4	3	3	4	3	2	3	3	3	3	3	3	3	3	3	3	3	3	4	3	3	2	1	2	1	1	1	2	3	1	1
Male	Sub 465	19	1	1	1	1	1	1	1	1	1	1	1	1	1	1	1	1	1	1	1	1	1	1	1	1	1	1	1	1	1	1	1	1	1	1	1	1	1	0	0	4	0	0	0	4	4	0	4
Male	Sub 466	20	1	1	1	1	1	1	1	1	1	1	1	1	1	1	1	1	1	1	1	1	1	1	1	1	1	1	1	1	1	1	1	1	1	1	1	1	5	0	0	4	0	0	0	4	4	0	4
Male	Sub 467	20	5	5	5	4	4	3	4	4	5	5	1	3	5	5	5	5	5	5	5	5	4	4	4	4	4	5	4	4	1	1	1	1	5	1	3	3	3	0	3	3	3	2	3	3	4	1	4
Male	Sub 468	20	1	1	1	1	1	1	1	1	1	1	1	1	1	1	1	1	1	1	1	1	1	1	1	1	1	1	1	1	1	1	1	1	1	1	1	1	1	0	0	4	0	0	0	1	4	1	2
Male	Sub 469	19	2	2	2	1	1	1	1	1	2	2	1	1	2	2	2	2	1	1	1	1	1	1	2	1	1	1	1	1	1	1	1	1	1	1	2	2	1	1	1	3	2	1	1	3	1	1	3
Female	Sub 470	21	1	3	2	3	3	3	4	4	4	4	3	4	5	5	4	4	5	5	5	5	5	4	5	5	2	3	4	4	2	2	2	1	1	1	3	2	1	1	1	3	1	0	3	2	4	2	2
Female	Sub 471	19	1	1	1	1	1	1	1	1	1	1	1	1	1	1	1	1	1	1	1	1	1	1	1	1	1	1	1	1	1	1	1	1	1	1	1	1	1	0	1	1	2	1	0	3	4	2	3
Male	Sub 472	19	3	3	3	3	3	3	3	3	3	3	3	3	3	3	3	3	2	2	3	4	2	4	3	3	3	3	2	3	1	1	1	1	1	1	2	2	1	1	1	1	1	1	2	1	2	2	1
Female	Sub 473	20	1	2	2	1	1	2	2	1	1	1	1	1	1	2	2	1	1	2	2	2	2	2	2	2	2	2	1	1	1	1	1	1	1	1	1	2	4	1	0	3	0	0	0	4	4	2	2
Female	Sub 474	22	2	1	1	2	2	1	3	3	2	2	2	2	2	4	2	2	2	2	2	2	2	2	5	2	2	4	2	2	1	1	1	1	2	1	4	2	4	1	1	3	1	1	1	1	4	1	2
Male	Sub 475	22	4	4	4	3	3	3	4	4	5	5	4	3	4	5	5	4	4	4	5	5	5	4	5	5	4	4	5	4	3	2	2	2	3	3	4	4	4	1	3	1	1	0	3	1	4	1	2
Female	Sub 476	18	4	3	3	3	4	3	4	4	3	3	2	4	4	4	4	4	4	4	4	4	3	4	4	4	3	4	4	4	2	2	2	2	2	2	2	2	4	2	0	4	1	0	2	1	2	0	4
Male	Sub 477	19	3	3	3	3	3	3	3	3	3	3	3	3	3	3	3	3	3	3	3	3	3	3	3	3	3	3	3	3	3	3	3	3	3	3	3	3	3	2	2	2	2	0	0	2	4	2	3
Female	Sub 478	23	2	1	2	1	2	2	3	1	1	3	2	2	3	2	3	2	2	2	2	2	3	3	2	2	1	2	2	4	1	1	1	1	1	1	1	2	5	1	0	3	1	1	0	4	4	0	1
Female	Sub 479	21	1	2	1	2	3	2	2	2	2	3	2	3	3	4	4	2	2	2	4	4	2	2	3	3	4	4	3	3	2	2	2	3	2	3	4	4	4	2	1	3	2	2	0	3	1	1	2
Male	Sub 480	20	1	3	4	4	2	3	3	4	2	3	3	3	5	5	3	5	4	4	5	5	2	4	3	3	4	4	2	3	3	2	2	2	2	2	5	5	5	1	1	3	1	2	1	1	4	2	1
Female	Sub 481	20	3	1	3	3	3	3	4	3	3	4	4	4	4	3	3	3	3	3	3	3	2	3	4	4	1	3	3	3	2	3	3	2	3	1	2	3	4	1	0	2	1	1	0	1	4	1	2
Female	Sub 482	20	3	2	4	2	2	2	4	4	3	3	3	3	4	4	4	3	4	4	4	3	3	4	4	4	3	3	4	4	2	1	1	2	2	1	2	3	5	2	2	2	1	1	1	3	3	2	2
Female	Sub 483	20	3	3	3	3	3	3	3	3	3	3	3	3	3	3	3	3	3	3	3	3	3	3	3	3	3	3	3	3	3	3	3	3	3	3	4	4	5	2	2	3	1	0	0	2	4	2	2
Male	Sub 484	19	2	3	3	2	2	2	2	1	2	1	1	1	1	1	1	1	4	5	5	5	2	2	3	2	1	2	2	4	1	1	1	1	1	1	2	1	5	2	0	4	1	0	0	4	4	0	2
Male	Sub 485	19	2	3	2	2	2	3	2	3	2	2	2	2	2	3	1	2	2	3	2	2	4	2	2	3	2	1	2	2	1	1	1	1	1	1	2	1	2	1	2	1	2	2	1	3	2	1	2
Female	Sub 486	20	2	2	2	1	1	1	2	1	1	2	1	2	3	2	3	3	2	2	2	3	2	4	1	2	1	1	1	2	1	1	1	1	1	1	2	1	1	2	1	3	0	0	0	3	3	1	2
Female	Sub 487	20	1	3	2	4	1	1	2	1	1	4	1	1	2	3	4	1	1	2	2	1	2	4	2	4	1	1	1	2	1	1	1	1	1	1	1	1	1	0	0	4	0	0	0	4	4	2	4
Male	Sub 488	20	1	1	1	1	1	1	2	2	1	2	1	1	3	3	3	3	3	3	4	3	3	3	3	2	1	3	3	3	1	1	1	1	1	1	1	1	1	2	0	4	0	0	0	4	4	0	2
Male	Sub 489	19	2	3	2	3	3	2	2	2	4	4	2	1	4	5	5	2	2	4	4	5	4	4	5	4	1	3	4	2	1	1	1	1	1	1	4	4	5	1	0	2	1	0	0	3	1	1	2
Male	Sub 490	19	1	1	1	1	2	2	2	1	1	2	1	1	1	1	1	1	1	1	1	1	1	2	1	1	2	2	2	1	2	2	1	2	1	2	2	2	2	2	0	4	2	1	0	1	4	0	4
Female	Sub 491	18	1	1	1	1	2	2	3	1	3	3	1	2	4	4	3	1	3	2	4	4	4	4	4	4	3	4	4	4	2	2	1	1	1	1	4	5	5	1	1	3	0	0	0	4	4	0	3
Male	Sub 492	19	1	1	1	1	1	1	1	1	1	1	1	1	1	1	1	1	1	1	1	1	1	1	1	1	1	1	1	1	1	1	1	1	1	1	1	1	1	1	1	4	1	0	0	3	4	0	4
Female	Sub 493	20	1	2	2	1	2	2	3	3	3	3	3	3	3	4	4	4	4	4	4	4	4	4	4	4	1	4	4	4	2	2	1	1	1	1	1	1	5	1	2	1	0	0	0	4	4	1	3
Male	Sub 494	19	3	3	2	3	4	4	4	2	4	4	4	4	4	4	4	3	4	4	4	4	4	5	4	5	5	4	4	5	4	5	4	5	4	4	4	5	4	2	2	1	3	1	3	1	1	3	1
Female	Sub 495	18	1	2	2	3	1	1	2	1	2	1	1	1	2	2	2	2	1	1	2	2	1	2	1	1	1	2	1	1	1	1	1	2	1	1	1	1	4	1	0	2	0	0	1	3	4	1	2
Female	Sub 496	22	3	3	3	3	3	3	3	3	3	3	2	2	3	2	3	3	3	3	3	3	2	3	2	2	3	3	3	3	3	3	3	3	3	2	3	3	3	0	0	1	1	1	2	3	3	1	2
Female	Sub 497	18	1	1	1	1	1	1	2	2	1	1	1	1	1	1	2	2	4	4	4	4	4	3	4	4	2	3	4	4	2	2	2	2	2	3	2	3	3	2	1	2	0	0	0	3	3	2	2
Female	Sub 498	17	3	2	2	3	3	3	4	3	3	4	3	4	4	5	4	3	4	4	4	4	2	3	5	2	1	4	4	3	1	1	1	2	3	3	2	4	4	2	0	3	1	0	0	3	4	1	2
Female	Sub 499	19	3	3	3	3	3	3	3	3	3	3	3	3	3	3	3	3	3	3	3	3	3	3	3	3	1	1	2	2	1	1	1	1	1	1	2	1	4	1	1	1	2	1	1	2	2	0	1
Male	Sub 500	19	1	1	1	1	1	1	1	1	1	1	1	1	1	1	1	1	1	1	1	1	1	2	2	2	2	1	1	1	2	2	1	1	2	2	2	1	1	1	1	0	0	0	0	1	2	2	4
Male	Sub 501	19	1	3	2	2	3	2	4	4	4	2	3	1	2	3	2	3	2	4	2	3	1	1	2	2	2	4	5	3	3	5	4	3	2	2	2	2	4	1	1	4	0	0	0	3	4	2	2
Male	Sub 502	18	1	2	3	1	3	4	4	2	4	3	3	4	2	3	3	2	4	2	3	3	2	3	3	3	3	4	4	2	4	2	4	2	4	3	3	2	2	1	1	1	1	2	1	2	1	1	1
Female	Sub 503	21	2	3	2	2	3	2	2	2	3	4	4	4	4	3	4	3	1	1	2	3	3	3	2	3	2	3	4	2	3	4	2	4	2	4	4	4	3	0	2	2	1	2	3	1	2	1	2
Male	Sub 504	21	2	2	2	3	2	3	2	2	3	2	2	2	2	3	3	3	1	1	1	1	2	1	1	1	1	1	1	1	1	1	1	1	1	1	1	1	1	3	2	1	0	0	0	2	1	3	2
Female	Sub 505	19	1	1	1	1	1	1	1	1	1	1	2	1	2	1	1	1	2	2	2	2	2	4	2	5	1	1	1	1	1	1	1	1	1	1	1	1	1	1	0	3	0	0	1	4	2	1	3
Female	Sub 506	21	3	3	3	4	3	3	4	4	3	4	3	4	4	5	5	4	4	5	5	5	4	4	5	3	1	4	4	3	1	1	1	2	1	1	4	3	4	1	1	1	1	0	1	3	4	0	2
Female	Sub 507	20	3	3	3	4	3	3	3	4	3	4	4	4	4	5	5	4	4	5	3	5	4	4	5	5	1	2	3	2	1	1	1	1	2	1	2	1	5	2	0	4	0	0	0	4	4	1	2
Female	Sub 508	22	1	2	2	4	2	2	4	2	2	4	2	2	4	5	5	3	4	2	2	4	5	4	3	5	4	1	2	2	2	1	2	1	1	2	2	1	2	2	2	1	1	0	1	3	3	1	2
Female	Sub 509	19	1	2	1	2	1	2	1	2	1	2	1	2	2	1	2	1	2	1	2	1	1	2	1	1	2	1	2	1	2	1	1	1	2	2	2	1	1	0	1	1	0	1	1	4	4	0	4
Female	Sub 510	18	2	1	1	1	1	1	2	1	1	1	2	2	1	3	2	1	1	1	1	1	1	1	1	1	4	4	4	2	1	1	1	1	1	1	1	4	5	3	0	4	0	0	0	4	4	0	3
Female	Sub 511	18	4	3	4	4	4	3	4	4	4	4	3	4	4	4	4	4	4	4	4	4	4	4	5	4	1	1	1	2	1	1	1	1	1	1	1	1	5	2	1	3	0	0	0	4	4	0	1
Male	Sub 512	19	1	2	3	3	2	3	3	3	3	3	3	3	3	3	3	3	3	3	3	3	3	3	3	3	1	1	1	1	1	1	1	1	1	1	4	3	5	3	1	3	1	0	0	4	4	0	2
Female	Sub 513	20	2	2	3	3	1	2	4	2	4	5	5	5	5	5	5	5	5	5	5	5	5	5	5	5	3	3	4	4	2	2	2	2	2	2	3	3	2	0	1	2	1	1	0	4	4	1	1
Female	Sub 514	19	1	1	1	1	1	1	3	3	1	1	1	2	3	3	3	2	3	2	2	1	3	3	2	1	3	1	2	3	2	1	1	2	2	2	4	3	5	0	0	0	1	0	2	3	4	0	3
Female	Sub 515	21	2	2	2	2	3	3	4	4	4	4	2	4	5	5	5	4	4	4	4	4	5	4	5	3	2	3	4	4	1	2	2	1	2	1	2	4	4	3	2	1	2	0	1	2	2	1	2
Male	Sub 516	20	1	2	1	2	1	1	3	2	2	3	2	2	3	3	3	2	2	3	3	3	2	3	2	3	1	1	1	1	1	1	1	1	1	1	3	4	5	2	2	2	0	0	0	1	4	2	2
Female	Sub 517	18	3	3	3	3	3	3	3	3	3	3	3	3	3	3	3	3	3	3	4	4	4	3	4	4	2	2	2	2	2	2	2	2	2	2	2	2	5	2	1	1	1	1	1	3	4	1	2
Female	Sub 518	21	3	2	2	2	3	2	2	2	2	2	2	2	3	4	4	4	4	4	2	4	4	2	4	4	4	3	4	4	2	1	1	2	4	1	4	4	5	2	1	3	0	0	0	4	4	1	2
Female	Sub 519	21	1	2	3	2	2	2	4	2	1	4	3	3	4	5	5	4	4	4	5	4	4	5	4	4	2	3	2	4	2	2	2	3	2	2	2	3	4	2	0	3	0	0	1	3	4	1	3
Female	Sub 520	20	3	3	3	4	2	1	3	3	3	3	2	5	3	5	3	5	4	4	4	3	3	2	4	3	3	2	3	2	2	1	1	2	2	1	2	3	5	2	1	3	0	0	1	3	4	2	1
Female	Sub 521	23	1	2	2	3	2	1	2	4	2	3	2	2	4	5	5	3	2	3	4	2	4	2	2	3	2	4	3	3	2	2	2	2	2	3	4	4	4	2	1	1	1	1	2	3	3	2	1
Male	Sub 522	19	1	1	1	1	1	1	1	1	1	1	1	1	1	1	1	1	1	1	1	1	1	1	1	1	1	1	1	1	1	1	1	1	1	1	1	1	1	0	0	4	1	0	0	4	4	0	2
Male	Sub 523	20	4	4	4	4	3	3	5	4	3	4	4	4	5	4	4	4	3	4	5	3	4	5	4	4	1	1	3	4	1	1	1	3	1	1	5	5	5	1	0	4	0	0	1	4	2	1	1
Female	Sub 524	18	3	2	4	3	4	3	5	3	2	4	2	2	3	5	5	5	4	5	4	3	5	2	4	5	2	5	1	4	2	1	1	2	2	1	4	4	5	1	0	3	0	0	0	4	4	1	2
Female	Sub 525	18	1	1	1	1	1	1	2	1	1	1	1	1	2	2	2	1	1	1	2	2	2	2	2	2	1	2	2	2	1	1	1	1	1	1	1	1	1	0	0	3	0	0	0	4	4	0	4
Female	Sub 526	22	1	1	1	1	1	2	1	1	1	1	1	1	2	2	2	2	2	2	2	3	2	3	2	2	1	2	2	3	1	1	1	1	1	1	1	1	1	2	0	4	0	0	0	4	4	1	2
Female	Sub 527	19	3	4	4	4	2	3	4	4	4	5	5	5	5	5	5	3	4	4	5	5	4	5	4	3	4	3	4	4	3	2	2	3	3	4	3	3	4	4	0	3	1	3	1	1	3	1	1
Male	Sub 528	18	3	3	3	3	2	2	2	1	4	3	5	1	2	1	4	2	2	2	3	3	2	2	3	4	1	3	3	3	2	1	1	3	3	1	3	3	2	0	0	0	2	0	0	2	1	2	2
Female	Sub 529	19	1	1	1	1	1	1	1	1	1	1	1	1	1	1	1	1	2	1	1	1	1	1	2	1	1	2	1	1	1	1	1	1	1	1	1	1	1	1	0	4	1	0	0	4	4	0	1
Male	Sub 530	19	1	1	1	1	1	1	1	1	1	1	1	1	1	1	1	1	1	1	1	1	1	1	1	1	1	1	1	1	1	1	1	1	1	1	1	1	1	1	1	1	1	1	0	0	4	2	2
Male	Sub 531	20	1	1	1	1	1	1	1	1	1	1	1	1	1	2	3	1	4	4	4	4	4	1	4	5	1	1	1	1	1	1	1	1	1	1	1	1	5	0	0	4	0	0	0	4	3	0	1
Female	Sub 532	19	1	1	1	1	1	1	1	1	1	1	1	1	1	1	1	1	1	1	1	1	1	1	1	1	1	1	1	1	1	1	1	1	1	1	1	1	1	0	0	4	0	0	0	4	4	0	2
Female	Sub 533	20	3	3	3	3	3	3	3	3	3	3	3	3	3	3	3	3	3	3	3	3	3	3	3	3	3	3	3	3	3	3	3	3	3	3	3	3	3	2	0	4	0	0	0	4	4	0	2
Female	Sub 534	19	1	2	2	2	1	1	2	1	1	1	2	1	2	2	2	2	1	2	2	2	3	2	2	2	1	3	2	2	2	1	1	1	1	1	2	2	4	2	1	2	1	1	1	2	4	1	3
Female	Sub 535	18	3	3	3	2	2	1	4	2	2	2	1	2	2	4	3	2	4	4	4	3	5	3	4	2	3	4	2	4	2	1	1	2	3	2	2	2	3	1	1	3	0	0	0	2	4	2	2
Male	Sub 536	21	1	1	1	1	1	1	2	1	1	1	1	1	2	2	2	1	1	2	2	2	2	2	1	1	1	1	1	1	1	1	1	1	1	1	1	1	5	2	0	4	1	0	0	3	4	1	2
Female	Sub 537	19	3	2	3	3	2	2	5	2	2	4	2	3	3	3	3	3	1	5	1	1	5	5	5	5	5	5	5	5	5	5	5	5	5	5	5	5	5	4	4	2	0	0	0	1	1	1	1
Female	Sub 538	20	2	2	3	2	3	2	2	4	3	4	3	3	4	4	4	4	4	4	4	4	4	4	4	4	3	3	4	4	2	2	2	2	2	2	2	2	4	1	1	3	1	1	1	1	3	1	2
Male	Sub 539	18	2	2	2	2	3	3	3	3	2	2	2	2	2	3	2	3	3	2	3	2	2	1	1	1	2	1	2	1	1	2	2	1	1	1	2	2	2	0	0	0	1	2	1	1	1	1	2
Female	Sub 540	20	3	4	4	3	4	4	4	3	5	5	3	4	5	5	5	4	4	5	5	5	5	5	5	5	4	5	5	5	2	2	2	2	2	3	4	4	3	3	1	1	1	1	1	2	4	1	1
Female	Sub 541	19	2	2	2	2	2	2	2	2	2	2	2	2	2	2	2	2	2	2	2	2	2	2	2	2	2	2	2	2	2	2	2	2	2	2	2	2	2	0	0	3	0	0	0	3	4	1	3
Female	Sub 542	21	2	1	2	1	2	2	3	3	3	4	2	3	3	4	4	2	3	2	2	4	3	2	4	2	2	3	3	2	3	3	1	2	2	1	2	3	4	3	1	2	1	0	1	1	4	1	1
Female	Sub 543	23	2	2	3	4	2	2	3	2	2	3	2	4	2	3	3	3	2	2	3	3	2	3	3	3	3	4	2	3	3	2	2	2	3	3	4	2	3	2	1	1	2	2	1	2	1	1	1
Female	Sub 544	20	1	1	2	1	1	1	1	2	1	1	1	2	1	2	2	2	1	2	2	2	2	1	1	2	1	1	2	1	1	1	1	1	1	1	1	1	1	2	0	3	0	0	0	2	4	0	1
Male	Sub 545	21	1	1	1	1	1	1	1	1	1	1	1	1	4	1	1	1	1	1	1	1	1	1	1	1	1	1	1	1	1	1	1	1	1	1	1	1	1	0	4	0	1	0	0	2	1	3	2
Female	Sub 546	20	1	2	3	1	2	2	2	2	2	2	2	2	2	2	2	2	2	2	2	2	2	2	2	2	1	1	1	1	1	1	1	1	1	1	2	1	1	1	1	2	2	0	0	2	2	2	2
Female	Sub 547	22	4	3	1	1	1	1	3	5	4	2	1	2	2	5	2	2	3	3	3	4	5	5	5	2	1	1	3	1	1	1	1	1	1	1	2	2	3	2	0	3	1	0	1	3	4	0	2
Female	Sub 548	19	4	4	4	4	3	3	4	4	5	5	3	4	5	5	5	4	3	3	5	4	3	5	5	3	1	5	4	3	1	1	3	4	3	2	2	2	5	3	1	1	0	0	1	3	4	1	2
Female	Sub 549	19	1	1	1	1	1	1	1	1	1	1	1	1	1	1	1	2	1	1	1	2	2	2	1	1	1	1	1	1	1	2	1	1	2	1	1	1	3	0	0	0	0	0	0	0	4	1	2
Female	Sub 550	21	2	1	1	1	1	1	1	1	1	1	1	1	2	2	2	2	3	3	3	1	2	2	2	2	2	4	2	2	2	2	2	2	2	2	3	3	3	0	0	4	0	0	0	4	4	0	1
[truncated: 56 more columns]
